# Supplementary material for: Can digital transformation reduce corporate stock price crashes?
Source: PLoS One. 2023 Dec 14;18(12):e0295793. doi: 10.1371/journal.pone.0295793 (PMC10721070; doi:10.1371/journal.pone.0295793)
Supplement: S1 Data — (XLS) [file pone.0295793.s001.xls]

## Sheet: Sheet1
STKCD	YEAR	DT	NCSKEW	DUVOL	AWCY	SWCY	CSCORE	ANALYST	FIN	BIG4	SIZE	LEV	ROA	DUAL	AGE	SOE
7	2012	0	-0.189475	-0.121677	0.0163847	0.0712366	-0.0488968	0	0.0768479	0	20.4871	0.624158	0.007696	0	3.21888	0
7	2013	0	-0.122928	-0.0483789	0.00164649	0.0721218	-0.0251267	0	0.0486505	0	20.304	0.462754	0.026024	0	3.2581	0
7	2014	6	-2.27029	-1.28583	0.00399867	0.0823995	-0.015107	1	0.0468913	0	20.339	0.474294	-0.049883	0	3.29584	0
7	2018	3	1.06317	0.342106	-0.0120009	0.10088	-0.0527652	1	0.1274	0	20.1158	0.643431	-0.225032	0	3.43399	0
7	2019	1	-0.380673	-0.616411	0.00570379	0.0727195	-0.0516269	0	0.1977	0	20.0953	0.601261	0.041226	0	3.46574	0
8	2013	0	-0.132915	0.154831	0.0119347	0.0637905	-0.0046839	0	0.116398	0	20.2559	0.100605	0.036693	0	3.21888	0
8	2015	8	-0.185097	-0.390356	0.0299083	0.11118	0.0398761	0	0.027093	0	22.0012	0.189809	0.089088	0	3.29584	0
8	2016	11	0.912758	0.425422	-0.00335252	0.054919	0.0289014	0	0.0625281	0	22.8265	0.246583	0.09006	0	3.3322	0
8	2018	52	-0.390282	-0.151704	-0.0158806	0.065214	0.0517319	1	0.0018577	0	23.0714	0.29251	0.032338	0	3.4012	1
9	2012	0	-0.747911	-0.176226	-0.00224761	0.0642753	0.0482305	0	0.0367567	0	23.3013	0.643669	0.024626	1	3.13549	0
9	2013	1	-0.94744	-0.929883	0.00532856	0.0500135	0.0281705	0	0.033257	0	23.3342	0.628798	0.033166	1	3.17805	0
9	2014	3	-2.27029	-1.28583	0.0141511	0.0712086	0.00451336	0	0.0289523	0	23.4128	0.628934	0.033352	1	3.21888	0
9	2015	4	-0.978905	-0.440821	0.0123697	0.102951	0.0298189	0	0.0502415	0	23.6199	0.638202	0.058826	1	3.2581	0
9	2016	10	-0.580891	-0.55426	-0.00326608	0.0566372	0.0204642	1	0.0710226	0	23.797	0.623791	0.021113	1	3.29584	0
9	2018	7	-1.94697	-0.934818	-0.0080509	0.064472	0.0447323	0	0.0342064	0	24.1194	0.649896	0.023352	1	3.3673	0
9	2019	7	-2.27029	-1.06578	0.0132089	0.0755789	0.0420448	0	0.0493606	0	24.1314	0.645559	0.023705	1	3.4012	0
10	2015	1	-1.01566	-0.884688	0.0234337	0.151809	-0.00027855	0	0.0013905	0	22.3646	0.579577	0.006696	0	3.3322	0
10	2016	0	-0.319023	-0.340605	-0.00329524	0.0663006	-0.0116398	0	0.0002119	0	22.3029	0.544721	0.007765	0	3.3673	0
10	2017	0	-1.06533	-0.53064	-0.00536833	0.0552139	-0.00182839	1	0.0003232	0	21.8563	0.620116	-0.225032	0	3.4012	0
10	2018	0	0.242632	0.504876	-0.00749516	0.0696961	-0.0527652	1	0.0089342	0	21.9091	0.819505	-0.225032	0	3.43399	0
11	2012	0	-0.441538	-0.459046	0.00525914	0.0690459	0.01374	0	0.0722045	0	22.0972	0.619304	0.099916	0	3.4012	1
11	2013	0	-1.09972	-0.900343	0.00284063	0.0510026	0.00357352	0	0.0705646	0	22.0774	0.534334	0.076902	0	3.43399	1
14	2013	0	-0.176898	-0.0711265	0.00615823	0.0717779	-0.0222913	0	0.044905	0	21.3613	0.649425	0.017994	0	3.09104	1
14	2014	0	0.351751	0.22484	0.00689826	0.0505764	-0.0144379	0	0.0401564	0	21.5283	0.676601	0.030408	0	3.13549	1
14	2015	0	0.413921	-0.0548716	0.0177037	0.126839	-0.0305352	0	0.0446718	0	21.4982	0.643892	0.024238	0	3.17805	1
14	2016	0	0.0157956	0.248635	0.00076768	0.0716794	-0.0362568	0	0.0491737	0	21.3512	0.575952	0.014397	0	3.21888	1
14	2017	0	1.40198	0.985608	-0.0117273	0.0447135	-0.0186436	0	0.0571387	0	21.1474	0.476437	0.00646	0	3.2581	1
14	2018	2	-0.33907	-0.546486	0.00150859	0.0947834	-0.0299409	0	0.0435247	0	21.3742	0.504366	0.089694	0	3.29584	1
14	2019	2	-0.762347	-0.776175	0.00121292	0.0464739	-0.00500722	1	0.0398469	1	21.4025	0.515342	0.016522	0	3.3322	1
16	2018	46	-0.414463	-0.511566	-0.00963237	0.0628854	0.0413419	1	0.0065572	0	24.2193	0.713465	0.02365	0	3.46574	1
16	2019	30	-0.877023	-0.512087	0.00764067	0.0545924	0.0444074	1	0.0113493	0	24.4748	0.766908	0.008864	0	3.46574	1
19	2013	1	0.0329613	-0.09105	-0.00053522	0.044696	-0.00159365	0	0.0010394	0	21.0134	0.243113	0.035329	0	3.09104	1
19	2014	4	0.461786	0.269902	0.00453711	0.0412891	0.00377806	1	0.0015894	0	20.867	0.139418	0.012384	0	3.13549	1
19	2015	13	-0.254839	-0.365649	0.0225705	0.118567	0.0102609	1	0.021173	0	20.782	0.0974302	-0.038789	0	3.17805	1
19	2017	10	-1.18065	-0.687254	-0.0035205	0.0666001	-0.0261376	1	0.0187394	0	20.7913	0.100181	-0.054473	0	3.2581	1
20	2012	0	-1.00128	-0.373468	0.00558425	0.070839	-0.0383527	0	0.0495627	0	20.34	0.588963	0.004803	1	3.04452	0
20	2013	0	-0.254437	0.00690422	0.0017271	0.0387228	-0.0426549	0	0.0444787	0	20.4104	0.625809	-0.009225	1	3.09104	0
20	2016	0	-0.371407	-0.244775	-0.00403137	0.0617273	-0.0489976	0	0.0856084	0	20.2652	0.494528	0.006107	1	3.21888	0
20	2017	0	1.24828	0.985608	-0.0102043	0.0539238	-0.0527652	0	0.0832233	0	20.2609	0.490804	0.001544	1	3.2581	0
20	2019	0	-0.160536	-0.138683	0.00124825	0.0423047	-0.0302242	0	0.0797067	0	20.2358	0.463615	0.008869	1	3.3322	0
21	2015	1	-1.02142	-0.199096	0.0178245	0.124823	0.022252	0	0.038137	0	23.3861	0.636919	0.012551	0	3.13549	1
21	2016	2	-0.782979	-1.06474	-0.00263032	0.0656603	0.0107892	0	0.066184	0	23.1843	0.547908	0.017175	0	3.17805	1
21	2017	11	-0.308626	-0.521086	0.00134261	0.0352357	0.0508398	0	0.0774133	0	23.5326	0.642835	0.040534	0	3.21888	1
23	2012	0	-1.15878	-0.475582	0.00412606	0.0552989	-0.021662	0	0.0019118	0	20.9213	0.665814	0.004437	0	3.3673	0
23	2013	0	-0.0489764	-0.281975	0.00454056	0.0350732	-0.0350094	0	0.00167	0	21.0196	0.691395	0.009222	0	3.4012	0
23	2015	3	0.181092	0.592044	0.0283733	0.120893	-0.0445489	0	0.0013264	0	21.1717	0.714821	0.017523	0	3.46574	0
25	2014	5	0.115301	-0.153979	0.00421654	0.0567259	-0.026033	0	0.11864	0	20.508	0.749071	0.011357	0	3.09104	1
25	2015	14	-0.635793	-0.815744	0.0340153	0.151809	0.0169395	0	0.0792176	0	20.8791	0.248214	0.043279	0	3.13549	1
25	2016	4	-1.3641	-0.854125	-0.0063811	0.0637326	-0.00618855	0	0.07408	0	20.8964	0.235883	0.023428	0	3.17805	1
26	2010	0	1.11203	0.208439	0.00751861	0.0533683	0.00305298	0	0.0678758	0	21.6138	0.471559	0.047478	0	2.89037	1
26	2011	3	-0.61018	-0.246892	0.0022369	0.0540984	0.0374365	0	0.0940994	0	21.7865	0.518694	0.059734	0	2.94444	1
26	2018	8	-0.117827	-0.347092	-0.00754441	0.039156	0.0192374	0	0.10482	0	22.0041	0.286011	0.051211	0	3.2581	1
28	2012	0	-0.074048	-0.211376	0.0115155	0.0554196	0.026265	0	0.0095005	1	22.9528	0.802164	0.056987	0	2.99573	1
29	2010	0	-0.0880247	-0.0558107	-0.00669449	0.0564723	0.001915	0	0.156908	0	21.9409	0.615344	0.025154	0	2.89037	1
29	2013	0	-1.01258	-0.448226	-0.00070862	0.0467581	0.00092291	0	0.110629	0	22.1619	0.588383	0.057599	0	3.04452	1
29	2014	0	-1.29969	-0.529738	0.0127384	0.051544	-0.00215403	0	0.107905	0	22.1992	0.535301	0.069395	0	3.09104	1
29	2015	0	-0.491864	-0.730799	0.0183681	0.111103	0.00727747	0	0.108261	0	22.1536	0.472851	0.070384	0	3.13549	1
29	2016	0	-0.911645	-0.136635	-0.00021719	0.0909652	0.0009213	0	0.114564	0	22.0545	0.335385	0.078211	0	3.17805	1
30	2013	0	-0.621616	-0.425083	-0.0050369	0.053435	0.0285303	1	0.0165391	0	22.6848	0.402571	0.088246	0	3.04452	1
31	2010	0	0.0930481	-0.0719184	-0.00958157	0.0436383	0.0317762	0	0.132247	0	23.7276	0.696077	0.032175	0	2.89037	1
31	2012	0	-0.39221	-0.0165052	0.0037359	0.0435689	0.0718039	0	0.0455774	0	24.274	0.782565	0.02018	0	2.99573	1
31	2013	0	0.258208	0.0939453	-0.00197556	0.04441	0.0416331	0	0.0384908	0	24.4271	0.779069	0.024317	0	3.04452	1
31	2014	0	-2.27029	-1.28583	0.0187239	0.0832554	0.0080636	0	0.0784711	0	24.5587	0.769711	0.020775	0	3.09104	1
31	2015	3	-0.0274015	-0.0547877	0.0166625	0.118111	0.0414983	0	0.068981	0	24.7364	0.79961	0.019703	0	3.13549	1
31	2016	1	-0.605619	-0.811418	-0.00731986	0.056829	0.0298138	0	0.0660106	0	24.8387	0.815795	0.022544	0	3.17805	1
31	2018	6	0.539025	-0.147709	-0.0116236	0.0596127	0.0578399	0	0.0413897	0	25.236	0.849079	0.024015	0	3.2581	1
31	2019	7	-0.675524	-0.562593	0.00862554	0.0424051	0.0722451	0	0.155171	0	25.7218	0.767767	0.02157	0	3.29584	1
32	2015	9	-0.703667	-0.244645	0.0232182	0.117054	0.00940794	0	0.0840318	0	21.4774	0.290364	0.020219	0	3.13549	1
32	2016	9	-0.367419	-0.306886	-0.00464106	0.0694553	-0.00532687	0	0.0762045	0	21.3939	0.20752	0.022424	0	3.17805	1
32	2018	31	-0.297833	-0.23313	-0.00500947	0.0628211	-0.00114161	0	0.0579103	0	21.4903	0.295935	0.051415	0	3.2581	1
34	2011	0	-0.117786	0.118154	-0.0125655	0.0638294	-0.0527652	1	0	0	19.9403	0.589127	0.083742	1	2.94444	0
34	2012	0	-1.49863	-0.826417	0.00401678	0.0845816	-0.0527652	1	0	0	19.9403	0.538522	0.020015	1	2.99573	0
34	2013	2	0.28161	0.137905	0.00136826	0.0387446	-0.051154	1	0.0903454	0	19.9403	0.719504	0.05865	1	3.04452	0
34	2014	2	-0.567077	-0.261552	0.0103115	0.0480639	-0.0254029	0	0.273898	0	19.9504	0.641221	0.146381	1	3.09104	0
34	2016	30	-0.0387672	0.100478	-0.00266714	0.0879233	-0.00121016	1	0.0166155	0	23.5587	0.844418	0.046071	0	3.17805	0
34	2018	110	0.20338	-0.202782	-0.0123638	0.0679879	0.0121718	1	0.0068508	0	23.9808	0.851975	0.020535	1	3.2581	0
35	2015	0	-0.18589	0.138178	0.0084422	0.0873875	-0.00354819	1	0.0567777	0	22.2046	0.579366	0.059493	0	3.09104	0
35	2019	6	-0.54943	-0.527523	0.00467765	0.0538464	0.0461909	1	0.0056547	0	24.5797	0.752553	0.027432	0	3.2581	0
36	2010	1	-1.90287	-0.886881	-0.00806435	0.0623896	0.0130044	0	0.127041	0	22.1524	0.47908	0.083314	0	2.83321	0
36	2011	1	-1.88012	-0.707758	-0.00805243	0.0454733	0.0700599	1	0.152482	0	22.0745	0.40477	0.024429	0	2.89037	0
36	2013	1	-0.0636181	0.083404	-0.00319032	0.0496627	0.0148701	0	0.152567	0	22.1574	0.395484	0.02715	0	2.99573	0
36	2015	1	0.153854	-0.0614693	0.0215829	0.131038	0.00560315	0	0.0913309	0	22.5895	0.584915	0.017166	0	3.09104	0
36	2016	2	-0.943196	-0.443564	0.00024086	0.0562096	0.00241669	0	0.0778366	0	22.998	0.586168	0.167159	0	3.13549	0
36	2017	11	-1.34471	-0.37618	0.00335092	0.0533986	0.0366763	0	0.0814831	0	22.8887	0.417036	0.148815	0	3.17805	0
36	2018	2	-0.140159	-0.314679	-0.00574214	0.0686047	0.0291142	1	0.0650274	0	23.1114	0.500599	0.105155	0	3.21888	0
36	2019	1	-0.294455	-0.259407	0.00264385	0.0368073	0.0299104	1	0.123409	0	23.2199	0.534994	0.077363	0	3.2581	0
37	2010	0	-1.10214	-0.697943	-0.00463674	0.0670952	0.00977395	1	0.0010056	1	22.387	0.633932	-0.024189	0	2.83321	0
37	2011	0	-0.106643	-0.269484	-0.00595594	0.044815	0.082073	0	0.0008935	1	22.4194	0.653787	0.001683	0	2.89037	0
37	2012	0	0.289888	0.466678	0.0040272	0.0414773	0.02353	1	0.0008001	1	22.4346	0.688802	-0.040805	0	2.94444	0
37	2013	0	-0.744164	-0.444682	0.0004005	0.0397853	-0.0007348	0	0.0007328	0	22.4171	0.669176	0.01337	0	2.99573	0
37	2018	0	-1.20909	-0.711667	-0.00584418	0.0661501	0.00540769	1	0.0007881	0	21.9194	0.384122	0.004023	0	3.21888	0
37	2019	0	-1.08546	-0.9462	0.0230683	0.0990581	0.0109382	0	0.0195748	0	21.8924	0.359328	0.007874	0	3.2581	0
40	2016	0	-0.0676445	0.175512	-0.00149636	0.0716155	0.0350524	0	0.0129729	0	23.5733	0.365806	0.014577	1	3.13549	0
40	2017	0	-0.163666	0.174063	0.00379476	0.0473023	0.0698832	0	0.0575171	0	24.0872	0.600067	0.023378	1	3.17805	0
40	2018	6	-0.434429	-0.00802304	-0.0112882	0.0574671	0.0585052	0	0.0464749	0	24.262	0.576703	0.035576	1	3.21888	0
40	2019	3	-0.363172	-0.0176427	-0.00594529	0.0574417	0.047436	1	0.0501496	0	24.1568	0.563673	-0.029265	1	3.2581	0
42	2011	0	0.587809	0.854608	-0.00291615	0.052659	0.0883801	0	0.0877137	0	22.69	0.646232	0.045789	0	2.89037	1
42	2012	0	-0.504429	-0.67357	0.00955694	0.0533361	0.0341786	0	0.0906474	0	22.7404	0.613915	0.056134	0	2.94444	1
42	2015	1	0.194226	-0.318016	0.0100051	0.0893741	0.0214646	0	0.081676	0	23.9269	0.771898	0.019584	1	3.09104	0
42	2016	0	-0.347289	0.0267281	0.00031252	0.0404161	0.0128913	0	0.0627691	0	24.0961	0.799012	0.008238	1	3.13549	0
42	2017	0	0.196241	0.33379	-0.00524308	0.0293102	0.0773455	0	0.0425741	1	24.4988	0.842186	0.016732	1	3.17805	0
42	2018	1	1.5665	0.700477	-0.00550121	0.0596514	0.036629	0	0.0356108	1	24.553	0.833525	0.009255	0	3.21888	0
42	2019	0	0.201179	0.00828297	0.00016267	0.0347868	0.042856	0	0.0537302	1	24.5331	0.822497	0.014772	0	3.2581	0
45	2012	0	-0.756603	-0.0452009	-0.0054082	0.0610795	0.00876486	1	0.119597	0	21.3549	0.307152	-0.04391	0	2.94444	1
45	2013	0	-1.33906	-1.06932	0.00586052	0.0616648	0.0213105	0	0.0794911	0	21.7712	0.194236	0.019957	0	2.99573	1
45	2014	0	0.968396	0.363375	0.00721749	0.074451	0.00799958	1	0.0809476	0	21.761	0.221956	-0.040035	0	3.04452	1
45	2015	0	0.158593	0.0562431	0.0136548	0.107698	0.0186459	0	0.0598208	0	21.8116	0.267673	0.002903	1	3.09104	1
45	2016	0	0.0229399	-0.0991588	0.00279638	0.0780413	0.0151192	0	0.0536195	0	22.139	0.164936	-0.024621	1	3.13549	1
45	2017	0	-0.814852	-0.62166	-0.00542422	0.0585639	0.021101	0	0.0569962	0	22.1573	0.160336	0.017717	0	3.17805	1
45	2018	0	-0.780393	-0.858293	-0.00820071	0.0625762	0.0321665	0	0.0363695	0	22.2535	0.251066	-0.014136	0	3.21888	1
45	2019	0	-0.314536	-0.414417	0.00603154	0.0500543	0.0280775	0	0.262946	0	22.2343	0.149354	-0.004049	0	3.2581	1
48	2012	4	0.506145	0.0863894	-0.00253665	0.0442972	-0.0244694	1	0.101405	0	20.9153	0.592418	0.024476	1	2.94444	0
48	2013	7	-0.433447	-0.668725	0.0111449	0.0560198	-0.0209849	1	0.0549421	0	21.0089	0.636463	-0.007818	1	2.99573	0
48	2015	9	-0.438139	-0.0911762	0.0340153	0.151809	-0.0153672	0	0.0355671	0	21.3864	0.58659	0.106927	0	3.09104	0
48	2016	8	0.336605	0.626998	0.00487289	0.096311	-0.0204985	1	0.0146155	0	21.3961	0.578484	0.003079	0	3.13549	0
49	2010	0	-1.17699	-1.01483	0.0214233	0.0885959	-0.0286201	0	0	0	20.5611	0.672747	0.11651	0	2.77259	1
49	2011	4	-0.941442	-0.951849	-0.00317402	0.0529594	-0.0350978	0	0	0	21.0734	0.698867	0.138379	0	2.83321	1
49	2012	4	-0.330759	-0.141465	0.0116309	0.0750468	-0.0263935	0	0.0001101	0	21.3445	0.750595	0.104086	0	2.89037	1
49	2013	6	0.399291	0.284024	0.0180741	0.0620071	-0.00162793	0	0.000181	0	21.9385	0.806481	0.105129	0	2.94444	1
49	2014	5	0.258853	0.263435	-0.00411398	0.0439291	-0.0132115	1	0.0025377	0	22.2656	0.803558	0.077766	0	2.99573	1
49	2015	7	-0.641163	-0.561467	0.0157228	0.0831662	-0.0142197	0	0.0003936	0	21.9478	0.647972	0.076278	0	3.04452	1
49	2016	11	-0.604905	-0.240789	-0.0040902	0.0603074	-0.0206043	0	0.0081126	0	22.3614	0.708479	0.081814	0	3.09104	1
49	2017	12	0.37814	0.321592	-8.329e-05	0.0451266	0.021315	0	0.0046265	0	22.7539	0.761753	0.056996	0	3.13549	1
49	2018	18	-0.81423	-0.5652	-0.00438278	0.0605122	-0.0107535	0	0	0	22.9005	0.743297	0.063939	0	3.17805	1
49	2019	25	-1.60226	-1.16037	0.00888137	0.0636509	0.0152993	0	0.0006351	0	22.8946	0.673751	0.076152	0	3.21888	1
50	2010	0	-0.0931799	-0.148018	0.0194333	0.0850474	0.0144206	0	0.002586	1	22.7991	0.687553	0.019464	0	2.77259	1
50	2011	0	-0.314993	-0.0444997	-0.0153603	0.0584858	0.0947368	0	0.0046588	1	22.8092	0.6375	0.032132	0	2.83321	1
50	2012	1	-0.604198	-0.319964	0.0074362	0.0755241	0.0358413	0	0.0065231	1	22.7778	0.608351	0.017065	0	2.89037	1
50	2013	0	-0.480214	-0.430709	0.0125419	0.0906841	0.0172054	0	0.0072906	1	22.7998	0.588088	0.03619	0	2.94444	1
55	2010	0	-0.518585	0.00726964	0.00388786	0.0659683	0.00039656	0	0.138398	0	21.412	0.450407	0.027799	1	2.83321	0
55	2011	0	-0.158783	-0.152187	-0.00905361	0.0506502	0.0399513	0	0.129386	0	21.4949	0.46746	0.028586	1	2.89037	0
55	2012	0	-1.6975	-1.16006	0.00365826	0.0514326	0.00563794	0	0.111008	0	21.5682	0.502397	0.002869	1	2.94444	0
55	2013	0	-0.557186	-0.400128	0.00553496	0.0363101	-0.00690796	0	0.0751086	0	21.6786	0.5322	0.03304	1	2.99573	0
55	2016	0	-0.524209	-0.582863	0.00158156	0.0718493	-0.012936	0	0.0537185	0	22.6383	0.660779	0.116608	1	3.13549	0
55	2017	2	-0.264024	-0.326016	-0.00651927	0.0404935	0.0304605	0	0.299309	0	22.7548	0.575245	0.159729	1	3.17805	0
55	2018	0	-0.897214	-0.417634	-0.00555414	0.0664893	0.0287659	0	0.357882	0	23.0897	0.512594	0.214483	1	3.21888	0
55	2019	5	0.213796	-0.0175556	0.00771864	0.0849097	0.0291185	1	0.357882	0	23.1542	0.53991	0.031483	1	3.2581	0
56	2014	0	-1.07646	-0.468946	-0.00123288	0.067797	-0.00143688	1	0.357882	0	22.7866	0.628363	-0.069256	0	3.09104	0
56	2015	0	-0.0905661	-0.172866	0.0241973	0.118284	0.0350895	1	0.357882	0	22.8022	0.374701	0.004833	0	3.13549	0
56	2016	1	-0.869113	-0.854373	-0.0034591	0.0537517	0.0133165	1	0.357882	0	23.0879	0.482337	0.012493	0	3.17805	0
56	2017	2	0.253283	0.129752	0.00040963	0.0286257	0.0475615	0	0.357882	0	23.3744	0.591611	0.016887	0	3.21888	0
56	2018	4	1.34615	0.508393	-0.0158806	0.0754225	0.0292774	0	0.357882	0	23.3076	0.561924	0.008382	0	3.2581	0
58	2010	27	0.495577	0.143546	-0.00321967	0.0619559	0.00735263	0	0.357882	0	21.106	0.199613	0.044977	0	2.70805	1
58	2013	35	-0.680651	-0.659167	0.00578692	0.070724	0.00390523	0	0.340034	0	21.4817	0.327471	0.037567	0	2.89037	1
58	2015	46	0.188871	0.0556314	0.0230744	0.144257	0.00552608	0	0.357882	0	21.6844	0.357337	0.040941	0	2.99573	1
58	2016	64	-0.097205	-0.525888	0.00037052	0.0637783	-0.00791666	0	0.357882	0	21.6587	0.309922	0.055097	0	3.04452	1
58	2017	5	-0.840873	-0.964183	-0.00677716	0.0440057	0.0241257	0	0.158802	0	22.6681	0.630906	0.04427	0	3.09104	1
58	2018	5	-2.07669	-0.844477	-0.00023127	0.0958494	-0.00672866	1	0.19822	0	22.6873	0.656307	0.003335	0	3.13549	1
58	2019	1	-2.27029	-1.23666	0.0093695	0.113591	0.0121504	0	0.30906	0	22.5463	0.594452	0.015492	0	3.17805	1
59	2011	0	-1.87822	-0.869981	-0.0106046	0.0728249	0.112911	0	0	0	24.0744	0.735552	0.030578	0	2.70805	1
59	2012	0	0.0413343	0.120926	-0.0004408	0.055082	0.0702792	0	0	0	24.2123	0.774421	0.00065	0	2.77259	1
59	2013	0	-0.864199	-0.324055	-0.0046776	0.0509315	0.0353296	0	0	0	24.0712	0.745773	-0.005294	0	2.83321	1
59	2017	1	0.454973	0.485482	-0.00288118	0.0457455	0.0728514	0	0	0	24.1562	0.591054	0.062278	1	3.04452	1
59	2018	1	-0.112229	0.0117022	-0.00810247	0.0476973	0.056705	0	0	0	24.2033	0.576934	0.035433	0	3.09104	1
59	2019	0	0.0332289	0.0396446	0.00167846	0.0310918	0.0480651	0	0.0034101	0	24.1029	0.51817	0.033002	0	3.13549	1
60	2012	0	-0.332563	-0.149167	0.0030152	0.0451096	0.0557796	1	0.0042347	0	23.3675	0.495988	0.037986	0	2.94444	1
60	2014	0	-1.00865	-0.745079	0.00951446	0.0556575	0.00811745	0	0.003984	0	23.3776	0.540798	0.038464	0	3.04452	1
60	2015	0	0.596638	0.50461	0.0146086	0.120205	0.041062	0	0.0136545	0	23.4885	0.503239	0.017324	0	3.09104	1
60	2016	0	-0.832164	-0.539741	-0.00191804	0.0729134	0.0236092	0	0.0086777	0	23.5547	0.515829	0.020815	0	3.13549	1
60	2017	2	-0.734233	-0.683665	0.00079549	0.0364878	0.0586403	0	0.0105383	0	23.6608	0.448532	0.061028	1	3.17805	1
60	2018	0	0.367383	-0.0782364	-0.0105479	0.0486934	0.0535031	0	0.0047482	0	23.694	0.450591	0.047405	1	3.21888	1
61	2010	26	0.314911	0.522062	0.00636361	0.0562585	0.0220965	0	0.0700729	0	22.9329	0.585435	0.034658	0	2.83321	1
61	2011	20	-0.276983	-0.263149	-0.00783688	0.0443057	0.0966353	0	0.0719776	0	22.9713	0.564772	0.028139	0	2.89037	1
61	2012	3	-0.215847	-0.148231	-0.00023696	0.0523928	0.0447615	0	0.0617543	0	23.0857	0.593047	0.010443	0	2.94444	1
61	2013	39	-0.527346	-0.466979	0.00906596	0.0539786	0.0355146	0	0.0648555	0	23.2266	0.499835	0.018903	0	2.99573	1
61	2014	68	-0.347925	-0.805936	0.00972014	0.0472114	0.00733904	0	0.0759163	0	23.3483	0.554065	0.010404	0	3.04452	1
61	2015	42	-0.275412	-0.524312	0.00980221	0.0876179	0.0288085	0	0.188659	0	23.504	0.622803	0.002957	0	3.09104	1
61	2016	35	-0.297816	0.289416	-0.00602926	0.0440176	0.0141175	0	0.357882	0	23.571	0.637762	0.005589	0	3.13549	1
61	2017	37	1.15107	0.833827	-0.0115641	0.0318679	0.0549547	0	0.357882	0	23.6594	0.659883	0.00339	0	3.17805	1
61	2018	53	-0.549663	0.0703346	-0.00749638	0.0537364	0.0286815	0	0.357882	0	23.6677	0.653134	0.005297	0	3.21888	1
61	2019	36	0.153822	-0.153918	0.00367527	0.0428681	0.0337713	0	0.357882	0	23.6988	0.649514	0.021081	0	3.2581	1
62	2010	23	0.16949	0.266125	-0.00214884	0.0503637	0.00852655	0	0.304946	0	22.0651	0.531336	0.053835	0	2.83321	0
62	2011	38	0.475331	0.451139	-0.00627571	0.046221	0.0620348	1	0.323398	0	22.2631	0.620521	0.011673	0	2.89037	0
62	2012	48	-0.307538	-0.365598	0.00208361	0.0517027	0.017761	0	0.299503	0	22.3323	0.679874	0.05856	0	2.94444	0
62	2013	58	-1.32899	-1.01711	0.0178639	0.100179	0.00774287	0	0.303775	0	22.3071	0.588971	0.082264	0	2.99573	0
62	2015	45	-0.360771	-0.271843	0.0340153	0.151809	0.0283286	0	0.239452	0	22.545	0.404929	0.073072	1	3.09104	0
62	2016	31	-1.59119	-0.625305	-0.00247363	0.0722658	0.011542	0	0.211413	0	22.6581	0.410328	0.06712	1	3.13549	0
62	2017	45	-2.05396	-0.869473	-0.0018431	0.0643168	0.0320246	0	0.163058	0	22.871	0.477586	0.058976	1	3.17805	0
62	2018	41	-0.338813	-0.450395	-0.00482776	0.0558816	0.0239815	0	0.121292	0	23.0556	0.500546	0.080865	1	3.21888	0
63	2012	35	1.38932	0.723753	-0.00907322	0.0510702	0.103618	1	0.0268487	1	25.4003	0.789302	-0.024478	0	2.77259	0
63	2013	32	-0.497814	-0.19064	0.00702594	0.0512965	0.0669775	0	0.0370003	1	25.3292	0.763931	0.013816	0	2.83321	0
63	2014	39	-0.535365	-0.672526	0.0068567	0.0377611	0.0163264	0	0.0375195	1	25.3887	0.752458	0.026445	0	2.89037	0
63	2017	49	0.36903	0.214077	0.0173667	0.0471484	0.112911	0	0.0369699	1	25.6928	0.684777	0.037719	0	3.04452	0
63	2018	63	1.06773	0.587298	-0.00860634	0.0986477	0.0776197	1	0.0287353	1	25.5858	0.745184	-0.050853	0	3.09104	0
63	2019	54	-1.40787	-0.958367	0.0132485	0.0625008	0.0654289	0	0.0185831	1	25.6735	0.731206	0.042703	0	3.13549	0
65	2010	0	0.769763	0.288603	-0.00485249	0.0734777	-0.0134082	0	0.0565328	0	21.3927	0.706491	0.02317	0	3.29584	1
65	2011	0	-0.777383	-0.2566	-0.00645725	0.0623488	0.0185755	0	0.000489	0	21.5692	0.723701	0.039827	0	3.3322	1
65	2012	0	-0.387139	-0.0471582	-0.00392367	0.0472206	0.0022896	0	0.0003448	0	21.8832	0.756321	0.051874	0	3.3673	1
65	2013	0	-0.700334	-0.27775	0.0150341	0.0870233	-0.0121873	0	0.0002662	0	22.1052	0.757927	0.054648	0	3.4012	1
65	2014	0	-0.432287	-0.352403	0.0113453	0.0561289	-0.0111718	0	0.0080205	0	22.3162	0.75983	0.050407	0	3.43399	1
65	2015	0	0.0839004	0.19231	0.0205941	0.130541	-0.00375502	0	0.007424	0	22.613	0.672985	0.039955	0	3.46574	1
65	2016	1	0.680737	0.384683	0.00869563	0.0575714	0.00033121	0	0.0055628	0	23.2204	0.698646	0.050319	0	3.46574	1
65	2018	0	-0.729129	-0.488145	-0.00726406	0.0548186	0.0188169	0	0.001625	0	23.1611	0.597413	0.053927	0	3.46574	1
66	2010	1	-0.600422	0.00988986	0.00593096	0.068878	0.0422238	0	0.0308512	0	24.2175	0.674447	0.027651	0	2.63906	1
66	2011	10	-0.361519	-0.217945	-0.0117922	0.0447905	0.112911	0	0.025704	0	24.2137	0.68834	0.014337	0	2.70805	1
66	2012	6	-0.0623648	0.207102	-0.00688074	0.0388498	0.0780076	0	0.0178003	0	24.3915	0.738523	0.002652	0	2.77259	1
66	2013	19	-1.96635	-1.02375	0.00417983	0.0622064	0.0405287	1	0.0247928	0	24.3926	0.77851	-0.019459	0	2.83321	1
66	2014	15	-0.489139	-0.457782	0.0105658	0.0635841	0.00582953	0	0.0422519	0	24.4258	0.791154	-0.008519	0	2.89037	1
66	2016	17	0.540204	0.274436	-0.0104732	0.0811373	0.0237056	0	0.0093848	0	24.4334	0.767378	0.005345	0	2.99573	1
66	2017	17	0.739763	0.322553	-0.00880496	0.05679	0.0504575	0	0.186244	0	23.4447	0.502777	0.020749	0	3.04452	1
66	2018	36	-0.467753	-0.302602	-0.00600649	0.0671036	0.0289343	0	0.0578321	0	23.496	0.584406	0.067707	0	3.09104	1
66	2019	35	-0.809653	-0.482151	0.0262988	0.0828454	0.0326106	0	0.157651	0	23.7992	0.600809	0.060487	0	3.13549	1
68	2017	1	0.00652514	-0.318052	-0.00890069	0.0412846	-0.00615048	0	0	0	21.7542	0.610299	0.015857	0	3.04452	0
68	2018	2	-2.06048	-1.25002	0.00255475	0.118544	-0.0449903	1	0	0	21.9598	0.728095	-0.044719	0	3.09104	0
69	2010	0	-0.129228	0.0347844	-0.00503339	0.0560127	0.0481862	0	0.0339057	0	24.6056	0.696934	0.083966	0	2.63906	1
69	2013	4	-0.213874	0.0642137	-0.00526117	0.0481208	0.0695775	0	0.0277293	0	25.1992	0.685297	0.061614	0	2.83321	1
69	2017	2	0.464249	0.182458	0.00473492	0.0348285	0.112911	0	0.0339097	0	25.7218	0.698911	0.051227	0	3.04452	1
70	2010	3	0.716732	0.259396	0.00437516	0.060937	-0.00408176	0	0.021232	0	21.191	0.454388	0.044335	0	2.63906	1
70	2011	1	0.607789	0.379264	-0.00795434	0.0481596	0.0267506	0	0.0167913	0	21.3223	0.495641	0.024539	0	2.70805	1
70	2012	0	0.0852835	-0.160926	-0.00034298	0.0410786	0.00065179	0	0.101202	0	21.4122	0.509238	0.028659	0	2.77259	1
70	2013	3	-1.49921	-0.101259	0.0102807	0.0645384	-0.00601306	0	0.0851026	0	21.5357	0.482769	0.030341	0	2.83321	1
70	2015	6	-0.412272	-0.0867915	0.0340153	0.151809	-0.0120078	0	0.0527556	0	22.1206	0.552956	0.034158	0	2.94444	1
70	2016	0	-0.62904	-0.692341	-0.00195434	0.0736613	-0.0203322	0	0.0816593	0	22.3457	0.594943	0.050289	0	2.99573	1
70	2018	2	0.284216	0.137449	-0.00374378	0.0548312	-0.00984097	0	0.0463301	0	22.7452	0.634459	0.045921	0	3.09104	1
78	2010	1	-0.615711	-0.302499	-0.00468025	0.0676913	-0.00355814	0	0.0471896	0	22.1458	0.782385	0.015118	0	2.94444	0
78	2012	0	0.102164	-0.150905	-0.001302	0.0370464	0.0138827	0	0.0264692	0	22.492	0.819736	0.018896	0	3.04452	0
78	2013	0	-1.89638	-0.851579	0.00729654	0.0710163	0.00503774	0	0.0379691	0	22.8051	0.764565	0.033036	0	3.09104	0
78	2015	3	-0.505503	-0.962037	0.027481	0.143573	0.00154613	0	0.0190913	0	23.2698	0.832078	0.046306	0	3.17805	0
78	2016	0	-0.701983	-0.645831	-0.00687652	0.0539234	0.0118034	0	0.0231627	0	23.5364	0.647212	0.033908	0	3.21888	0
78	2017	2	-0.39884	-0.299029	-0.00082	0.0309216	0.0665667	0	0.0122189	0	24.1529	0.790373	0.034667	0	3.2581	0
78	2018	6	0.924788	0.44739	-0.0120106	0.0457626	0.0335049	0	0.0047928	0	24.4399	0.825944	0.020284	0	3.29584	0
89	2015	6	-0.530584	-0.274745	0.0119294	0.104773	0.0719273	0	0.0687084	0	23.2044	0.142207	0.043236	0	2.89037	1
90	2010	0	-0.0393839	-0.0870474	0.00306661	0.0804488	0.026863	0	0.357882	0	23.0417	0.539683	0.013803	0	2.89037	1
90	2011	0	-0.306201	-0.0536185	-0.00954531	0.0459414	0.0950617	0	0.286352	0	22.7382	0.590704	0.023014	1	2.94444	1
90	2012	1	-1.43763	-0.907169	0.00582486	0.0636357	0.0384107	0	0.235339	0	22.8725	0.624482	0.031084	0	2.99573	1
90	2013	0	-0.850466	-0.467825	0.00028872	0.0376218	0.0157422	0	0.203605	0	23.0048	0.655718	0.041201	0	3.04452	1
90	2014	0	-0.733208	-0.638281	0.0176712	0.0532889	9.631e-05	0	0.186826	0	23.1236	0.664769	0.040492	0	3.09104	1
90	2015	0	-0.616833	-0.78019	0.00996233	0.107672	0.0266408	0	0.129884	0	23.5299	0.625577	0.028453	0	3.13549	1
90	2017	2	-0.512147	-0.0358349	0.00179653	0.0374493	0.0630283	0	0.0880363	0	23.9734	0.74455	0.026539	0	3.21888	1
90	2018	1	0.246964	0.230822	-0.00997314	0.0484913	0.0381624	0	0.0676576	0	24.1809	0.724716	0.026954	0	3.2581	1
96	2011	0	-0.217565	-0.0303924	-0.0081282	0.0401269	0.0512262	0	0.0174792	0	21.4113	0.0887114	0.048745	0	2.56495	1
96	2012	0	-0.205185	-0.141862	-0.000854	0.0328239	0.0207895	1	0.0187653	0	21.4114	0.0931204	0.010554	0	2.63906	1
96	2013	0	-0.819458	-0.658838	0.00942477	0.0823469	0.0212473	0	0.0173839	0	21.4403	0.0857419	0.033838	0	2.70805	1
96	2014	0	-0.916025	-0.500578	0.00916645	0.0560131	0.0119799	0	0.200494	0	21.4328	0.0703586	0.021367	0	2.77259	1
96	2015	0	-0.867914	-0.868163	0.0230109	0.1291	0.0321844	0	0.217232	0	21.5194	0.0892185	0.070287	0	2.83321	1
96	2017	0	0.0722828	0.355402	-0.00148114	0.034836	0.00546981	1	0.187421	0	21.6606	0.0592995	0.062204	0	2.94444	1
96	2018	0	0.244909	0.0985025	-0.00630535	0.0358147	0.0328407	1	0.045249	0	21.6967	0.0557857	0.042965	0	2.99573	1
99	2018	0	0.567016	0.261156	-0.0079681	0.0476788	0.0160565	0	0	1	22.4573	0.434482	0.028206	0	2.99573	1
99	2019	0	-0.803835	-0.320057	0.00627758	0.0457292	0.0206702	0	0	1	22.4917	0.421481	0.036638	0	3.04452	1
151	2010	0	0.2201	0.0186206	0.00685037	0.0873938	0.00192334	0	0.0459412	0	20.8078	0.190006	0.00702	0	2.48491	1
151	2011	0	-0.429049	-0.297155	-0.00500769	0.0635105	0.00569011	0	0.01539	0	20.8932	0.272902	-0.009551	0	2.56495	1
151	2012	0	0.234778	-0.257568	-0.00337292	0.0455621	-0.0030637	0	0	0	21.2336	0.45525	0.030937	0	2.63906	1
151	2013	0	-1.11269	-0.699725	0.00258887	0.0504821	-0.0134273	0	0.0017306	0	21.6355	0.606677	0.044539	0	2.70805	1
151	2015	0	-0.10967	0.0876561	0.0135891	0.132868	-0.0189072	0	0.0176702	0	21.6052	0.579701	0.050351	0	2.83321	1
151	2019	0	-0.214248	-0.18084	0.00222756	0.0538498	-0.00688806	1	0.0052786	0	21.5956	0.60374	0.003847	0	3.04452	1
153	2010	0	-0.543557	-0.341191	0.00809033	0.0723845	-0.00606329	0	0	0	20.9669	0.40916	0.032625	0	2.63906	1
153	2011	0	0.0695786	0.0289384	-0.00825306	0.0552211	0.0136106	0	0	0	20.9996	0.419497	0.007651	0	2.70805	0
153	2012	0	-0.525973	-0.457408	0.00266341	0.0526466	-0.00740793	0	0	0	21.0952	0.465688	0.01304	0	2.77259	0
153	2015	0	-0.389997	-0.355861	0.00298708	0.12029	-0.0139442	0	0.0468112	0	21.5585	0.486291	0.013854	0	2.94444	0
155	2010	0	0.37959	0.0247528	-0.00328459	0.05396	0.0081869	1	0	0	21.9405	0.495575	-0.066347	0	2.63906	1
155	2013	0	-0.610919	-0.521848	-0.00440877	0.0534454	-0.0202377	1	0	0	21.7994	0.74215	-0.225032	0	2.83321	1
156	2013	9	-0.758001	-0.110858	0.0183091	0.109722	0.018846	1	0.0222208	0	22.3495	0.643314	0.059707	1	2.99573	1
156	2015	27	0.125351	-0.0698728	0.0106537	0.103697	0.0624779	1	0.0184111	0	23.2629	0.269583	0.058418	0	3.09104	1
156	2019	63	-1.89471	-0.817508	0.00781239	0.0664877	0.0446649	0	0.0175469	0	23.4784	0.300245	0.042379	0	3.2581	1
157	2010	0	-0.902868	-0.716867	0.00908965	0.0753827	0.0598592	0	7.14e-05	0	24.8663	0.563865	0.094685	1	2.48491	1
157	2011	0	-0.0901535	-0.0595375	-0.00568114	0.0398551	0.112911	0	0.000322	0	24.9941	0.502181	0.121389	1	2.56495	1
157	2013	0	0.171616	0.388265	-0.00838538	0.0428202	0.0812584	1	0.0016796	0	25.2179	0.530345	0.044276	1	2.70805	0
158	2012	1	0.293062	-0.0128141	-0.00232647	0.0416155	0.0293173	0	0.0349401	0	22.4667	0.575353	0.002126	0	2.70805	1
158	2013	1	0.266864	-0.109783	0.00494806	0.0472144	0.00868294	0	0.0331563	0	22.4765	0.576942	0.003054	0	2.77259	1
158	2015	48	-0.888572	-0.268563	0.0234689	0.135495	0.0310987	0	0.0208773	0	23.1159	0.503495	0.030157	0	2.89037	1
158	2016	43	-0.0508497	0.103598	-0.00721126	0.0693263	0.0129772	0	0.0168823	0	23.273	0.551411	0.029225	0	2.94444	1
158	2017	77	-0.67632	-0.917494	-0.00211204	0.0571174	0.0456838	0	0.0150344	0	23.2719	0.52987	0.027744	0	2.99573	1
158	2018	119	0.569248	0.330779	-0.00505138	0.0788182	0.0286537	0	0.0111021	0	23.3725	0.569219	0.013585	0	3.04452	1
158	2019	174	-2.27029	-1.03487	0.00842662	0.0874723	0.0298751	0	0.0128803	0	23.3734	0.581776	0.006729	0	3.09104	1
159	2010	0	-1.10055	-0.805714	0.0131808	0.0849002	0.00846439	0	0.0249893	0	21.9003	0.467699	0.214483	0	2.48491	0
159	2011	0	-0.398921	-0.0289454	-0.0105034	0.0562387	0.056168	1	0.153158	0	21.8792	0.362134	0.103675	0	2.56495	0
159	2012	0	-0.678924	-0.324131	-0.00304071	0.0488585	0.0221993	1	0.180546	0	21.8175	0.302494	0.032852	0	2.63906	0
159	2013	0	-1.11139	-0.716045	0.00493918	0.0704065	0.0139856	1	0.1804	0	21.8162	0.30427	0.011759	0	2.70805	0
301	2015	8	0.0260217	0.0780166	0.0107336	0.111308	0.0299212	0	0.237845	0	22.2066	0.264025	0.039757	1	2.89037	1
301	2018	10	-0.21981	-0.231346	0.00212394	0.0502298	0.0612791	0	0.0807525	0	23.8083	0.407513	0.047875	1	3.04452	0
301	2019	10	-1.12253	-0.810232	-0.00011298	0.0341474	0.0485889	0	0.0806014	0	24.2798	0.563384	0.049856	1	3.09104	0
338	2010	0	-1.10723	-0.643421	0.0114712	0.0620722	0.0568454	0	0.0124554	0	24.6776	0.551952	0.18102	1	2.19722	1
338	2015	0	-0.259477	0.185931	-0.00310044	0.0654374	0.0797455	1	0.011117	1	25.4671	0.636761	0.01824	1	2.63906	1
338	2016	1	-1.36573	-1.19945	0.00202078	0.0443825	0.0620904	0	0.0075358	1	25.7218	0.728267	0.025703	1	2.70805	1
338	2017	5	0.146859	0.392105	0.0115888	0.0373799	0.112911	0	0.0081636	1	25.7218	0.702829	0.051976	1	2.77259	1
338	2018	3	-0.254686	-0.0530165	0.00030904	0.0413503	0.102026	0	0.0293472	1	25.7218	0.696705	0.058877	1	2.83321	1
400	2012	6	0.331886	0.142401	0.00854224	0.0729875	0.0327867	0	0	0	22.6585	0.539772	0.081379	0	2.99573	1
400	2013	7	-0.394579	-0.488189	0.0116205	0.0624182	0.0251822	0	0	0	22.8384	0.539619	0.101229	0	3.04452	1
400	2015	4	0.102713	-0.109677	0.00325958	0.090076	0.0391605	1	0	0	23.248	0.449712	0.069233	0	3.13549	1
400	2016	13	0.102467	0.0814753	4.946e-05	0.0508222	0.0221865	0	0	0	23.3836	0.472021	0.070217	0	3.17805	1
400	2018	12	-1.29982	-0.507692	-0.00637912	0.0520314	0.0475753	1	0	0	23.4027	0.426969	0.018317	0	3.2581	1
400	2019	14	-1.20549	-0.979267	0.00466677	0.0426881	0.038643	0	0	0	23.4373	0.42498	0.033335	0	3.29584	1
401	2010	0	-0.199747	-0.178444	0.00603802	0.0558621	0.0393819	0	2.64e-07	0	24.1328	0.692911	0.060415	0	2.83321	1
401	2011	0	0.732413	0.414188	-0.00450874	0.0684613	0.112911	0	2.63e-08	0	24.3628	0.654412	0.046296	0	2.89037	1
401	2012	0	0.265156	0.345256	-0.00169112	0.0641837	0.0809739	1	0.0013946	0	24.4491	0.677956	0.003468	0	2.94444	1
401	2013	0	-0.973631	-0.502651	-0.00755071	0.0554825	0.0512068	0	0.0019098	0	24.4867	0.677456	0.004698	0	2.99573	1
401	2018	1	-0.245369	-0.220471	0.00012967	0.0699894	0.0730375	0	0.0061755	0	24.8503	0.615594	0.042734	0	3.21888	1
401	2019	0	-0.177072	-0.0634169	0.00811019	0.056193	0.0614829	0	0.0057676	0	24.8298	0.525172	0.073786	0	3.2581	1
402	2010	0	-0.0808918	-0.191476	-0.0068298	0.0402093	0.0512599	0	0.117815	0	24.7154	0.681675	0.037994	0	2.77259	1
402	2011	0	-0.189374	-0.227583	-0.00060292	0.0314359	0.112911	0	0.152275	0	24.813	0.690309	0.036134	0	2.83321	1
402	2012	0	0.156458	-0.174865	0.00317927	0.038807	0.0958627	0	0.165565	0	24.9722	0.699479	0.041564	0	2.89037	1
402	2013	0	-0.029104	-0.194	-0.00388646	0.0326983	0.0652696	0	0.150975	0	25.0549	0.678514	0.048186	0	2.94444	1
402	2014	2	-0.528742	-0.403028	0.0188366	0.0611142	0.0171797	0	0.16296	0	25.1959	0.693987	0.038037	0	2.99573	1
402	2015	1	-1.84075	-0.851536	0.00258596	0.0867498	0.0675717	0	0.168234	0	25.3837	0.72555	0.02344	0	3.04452	1
402	2016	2	-0.17022	-0.332612	0.00017268	0.0576047	0.0529795	0	0.226423	0	25.4492	0.724098	0.02577	0	3.09104	1
402	2017	1	-0.966251	0.0199238	0.00290165	0.0388622	0.112716	0	0.258521	0	25.5533	0.730814	0.034469	0	3.13549	1
402	2018	0	0.573716	0.0685769	-0.00899041	0.0443886	0.0858868	0	0.259758	0	25.7218	0.749551	0.029498	0	3.17805	1
402	2019	1	0.293678	0.175734	0.00578994	0.0332609	0.0703165	0	0.244988	0	25.7218	0.759361	0.026541	0	3.21888	1
403	2019	0	0.235137	-0.091155	0.00547765	0.03727	-0.019105	0	0	0	20.9636	0.369631	0.121823	0	3.29584	0
404	2010	0	0.455569	0.471749	0.00377357	0.0693894	-0.00388911	1	0.0016213	0	22.002	0.752424	0.023557	0	2.83321	1
404	2011	0	-0.588673	-0.303586	-0.0126691	0.0486791	0.0581107	0	0.0011762	0	22.1623	0.776426	0.018442	0	2.89037	1
404	2012	0	-1.20265	-0.708005	0.00760202	0.0711277	0.0138949	0	0.0024891	0	22.277	0.763796	0.038719	0	2.94444	1
404	2013	1	-0.76346	-0.254848	0.00203963	0.0457273	0.00889594	0	0.0017685	0	22.5741	0.609224	0.045731	0	2.99573	1
404	2014	1	0.0539309	0.220162	0.00622219	0.043924	-0.00121484	0	0.0029726	0	22.611	0.591573	0.044652	0	3.04452	1
404	2015	0	-0.0351926	0.0262458	0.00672244	0.085455	0.00689758	0	0.0022158	0	22.665	0.574696	0.048857	0	3.09104	1
404	2017	1	0.512853	0.356475	-0.0064939	0.0401265	0.0383196	1	0.001445	0	23.0237	0.602868	0.023461	0	3.17805	1
404	2018	13	-0.425551	-0.291228	-0.00841345	0.0453183	0.0183422	0	0.0014105	0	23.0352	0.582463	0.01632	0	3.21888	1
404	2019	10	-0.443618	-0.386921	0.00110231	0.033855	0.0252051	0	0.0647991	0	23.0504	0.584174	0.009833	0	3.2581	1
407	2010	0	0.198008	-0.0787279	0.00013578	0.0558462	0.00464582	0	0.0268263	0	21.8594	0.5325	0.12146	0	2.83321	0
407	2011	0	-0.515335	-0.0508907	-0.00842598	0.044823	0.0504412	1	0.0316223	0	21.8656	0.552447	0.001993	0	2.89037	0
407	2012	0	-0.155332	-0.106418	0.0124567	0.0635198	0.00766062	1	0.0280633	0	21.8786	0.585817	-0.044176	0	2.94444	0
407	2013	0	-0.703117	-0.235844	-0.00219525	0.0491977	-0.00488108	0	0.0255329	0	21.9735	0.615876	0.015261	0	2.99573	0
407	2014	0	-0.427965	-0.446366	0.00377855	0.0365495	-0.00150246	0	0.0332148	0	22.1349	0.506253	0.01384	0	3.04452	0
407	2016	0	-1.25147	-0.914714	0.00569912	0.0706533	-0.00331582	1	0.0312963	0	22.1825	0.41451	-0.07693	0	3.13549	0
407	2017	0	-0.199849	0.146083	-0.0022959	0.0519675	0.0182503	0	0.0328443	0	22.3417	0.465132	0.026253	1	3.17805	0
407	2018	1	-0.389347	0.0268735	-0.0116804	0.0694493	0.00312296	0	0.012819	0	22.5838	0.574102	0.03171	0	3.21888	0
409	2015	0	0.19724	0.0416912	0.0113661	0.118626	-0.0144287	0	0.0047802	0	22.4596	0.727898	0.02745	0	3.13549	1
411	2011	10	-0.475637	-0.103464	0.00114984	0.0692189	0.046706	0	0.0339828	0	22.0259	0.750787	0.124928	0	2.94444	1
411	2012	10	1.07031	0.767459	-0.00206063	0.0404442	0.0107595	1	0.02451	0	22.1367	0.745088	0.036896	0	2.99573	1
411	2013	6	0.0623742	-0.0673799	0.00593037	0.0488911	-0.00793403	0	0.0173379	0	22.2914	0.740446	0.037894	0	3.04452	1
411	2015	15	-0.347536	-0.0651998	0.0224839	0.151809	-0.0153437	0	0.0131222	0	22.5356	0.752556	0.027153	0	3.13549	1
411	2018	19	1.5665	0.884788	-0.00610596	0.0710734	-0.00933251	0	0.0058972	0	22.9197	0.768319	0.024769	0	3.2581	1
411	2019	32	0.672482	0.357835	0.00011381	0.0362568	0.0196159	0	0.0230518	0	23.1	0.72408	0.034174	0	3.29584	1
413	2010	0	-0.214966	-0.370498	0.0118308	0.0845167	-0.029003	0	0	0	19.9403	0.363774	0.011002	0	2.94444	1
413	2011	0	0.473443	0.343349	-0.00389951	0.0522431	-0.0527652	0	0.047627	0	19.9403	0.305501	0.032405	0	2.99573	0
413	2012	0	0.461675	0.200024	0.00247531	0.0327726	-0.0193251	0	0.0069022	0	21.4468	0.755861	0.197903	0	3.04452	0
413	2013	0	-0.387305	-0.151669	0.00814837	0.0551125	0.0395479	1	0.0013524	0	22.9241	0.349694	0.073827	0	3.09104	0
415	2011	0	0.960447	0.831213	-0.00271046	0.0650146	0.112911	0	0	0	23.6473	0.541802	0.024316	0	2.94444	0
415	2012	0	-0.180799	-0.285809	0.00157535	0.060118	0.0724888	0	0.0026445	0	24.1246	0.680917	0.022047	0	2.99573	0
415	2013	1	-0.122435	-0.246361	0.00599328	0.063391	0.0452027	0	0.0027814	1	24.7685	0.853207	0.025405	0	3.04452	0
415	2014	1	-0.619824	-0.094574	0.0133482	0.0505259	0.009517	0	0.0019691	1	24.9387	0.81397	0.018882	0	3.09104	0
415	2015	7	-1.94513	-1.17711	0.0153674	0.134311	0.0705875	0	0.0043626	1	25.6053	0.753311	0.017916	0	3.13549	0
415	2017	1	-1.06123	-0.699263	-0.00356412	0.0326005	0.112911	0	0.0048773	1	25.7218	0.882109	0.012209	1	3.21888	0
417	2011	5	-0.841613	-0.705206	-0.00507927	0.0454342	0.0713714	0	0.0033448	0	22.5432	0.565579	0.109805	1	2.94444	1
417	2012	0	-0.510327	-0.133426	-0.00434004	0.0514906	0.033885	1	0.0046479	0	22.6201	0.539711	0.071546	1	2.99573	1
419	2010	2	1.24617	0.734429	0.00895208	0.0573459	-0.00458381	0	0	0	21.8825	0.718966	0.034212	1	2.70805	1
419	2011	4	-0.329666	-0.316586	-0.0100473	0.0432657	0.0596444	0	0	0	21.9957	0.532363	0.063879	1	2.77259	1
419	2013	9	-0.442509	-0.133412	0.00628538	0.0641893	0.00325316	0	0	0	22.0622	0.520257	0.038631	1	2.89037	1
420	2010	0	0.314607	0.227267	0.00975382	0.061257	-0.00452557	0	0.0055859	0	21.7936	0.686778	-0.030706	0	2.89037	1
420	2013	0	-0.37253	-0.0760209	0.00087225	0.0420743	-0.0170256	1	0	0	22.1092	0.886596	-0.115604	0	3.04452	1
420	2016	0	-0.846699	-0.661705	0.00150558	0.0475839	-0.00210769	0	0	0	22.2538	0.417175	0.006366	0	3.17805	1
420	2017	0	-0.982234	-0.892446	-0.00370065	0.0350872	0.0230787	0	0	0	22.5446	0.550183	0.015818	0	3.21888	1
420	2018	0	-0.36343	0.0202802	-0.00924246	0.037432	0.00426381	0	0	0	22.689	0.591152	0.021138	0	3.2581	1
420	2019	0	-0.662679	-0.955726	0.00341808	0.0442516	0.0179943	0	0.0401616	0	22.8608	0.643893	0.012799	0	3.29584	1
421	2015	1	0.3576	0.197269	0.00966082	0.0837953	0.0169676	0	0.0711134	0	22.6228	0.474536	0.058419	1	3.17805	1
421	2019	1	-0.117831	0.0362611	0.001156	0.0302311	0.0230917	0	0.0242463	0	23.219	0.705187	0.015481	0	3.3322	1
423	2010	1	0.710518	0.515906	0.0148027	0.053491	0.0218696	0	0.0978902	0	22.0036	0.2169	0.176485	0	2.89037	1
423	2011	3	-0.382324	-0.404526	-0.00228153	0.0452671	0.0186917	0	0.0166629	0	22.1646	0.177752	0.214483	0	2.94444	1
423	2019	13	1.03326	0.306649	-0.00063356	0.0419967	0.0446069	1	0.0651659	1	23.1789	0.139923	-0.0349	0	3.29584	1
425	2010	0	-0.184483	-0.405692	0.0117622	0.0635465	0.0444032	0	0	0	23.9342	0.513903	0.146384	1	2.89037	1
425	2011	0	-0.325742	-0.074601	-0.0122556	0.0512401	0.112911	0	0	0	24.2704	0.563431	0.112507	1	2.94444	1
425	2015	1	-1.25442	-0.941263	0.00195055	0.102252	0.0655132	1	0.0239077	0	24.4777	0.517557	-0.001369	1	3.13549	1
425	2016	4	0.494702	0.311061	-0.00368304	0.0441199	0.0447073	0	0.0607373	0	24.5069	0.534267	0.004994	1	3.17805	1
425	2017	13	-1.76391	-1.28583	0.00704592	0.0405427	0.0886264	0	0.0516586	0	24.6307	0.516661	0.021948	0	3.21888	1
425	2018	33	-0.0354612	0.238899	-0.00603788	0.0399683	0.0855067	0	0	0	24.8382	0.504644	0.037032	0	3.2581	1
425	2019	49	-0.762865	-0.803213	0.0115236	0.047115	0.0637379	0	0.031073	0	25.0709	0.564685	0.052625	0	3.29584	1
426	2012	0	-0.505345	-0.316991	0.008931	0.0621226	0.0135088	0	0	0	21.9249	0.487297	0.032738	0	2.94444	0
426	2014	0	-1.14642	-0.108381	0.0105905	0.0491922	0.00753323	0	0.0188661	0	22.0927	0.299452	0.036537	0	3.04452	0
426	2016	0	-1.52269	-0.890542	0.0097033	0.101626	0.0105335	0	0.0075898	0	23.0018	0.501488	0.010942	0	3.13549	0
426	2017	0	-0.54919	-0.291869	0.00349045	0.0475068	0.0363633	0	0.0079407	0	22.9566	0.423948	0.057982	0	3.17805	0
426	2018	0	0.408145	0.283545	-0.0136568	0.0735407	0.0295005	1	0	0	22.9131	0.427777	-0.018685	0	3.21888	0
426	2019	0	-0.348047	-0.239884	0.00252998	0.0738923	0.0289634	0	0.0288579	0	22.95	0.420149	0.011229	0	3.2581	0
428	2013	1	0.184081	-0.133697	0.0105866	0.0776818	0.00422853	0	0	0	22.8078	0.76369	0.015093	0	2.94444	1
428	2015	6	-0.555589	-0.714415	0.0169841	0.110858	0.0094897	0	0.0004602	0	22.977	0.642123	-0.003732	0	3.04452	1
428	2016	14	-0.407837	-0.53424	-0.00551996	0.0513504	-0.0065623	1	0.0032981	0	22.9103	0.666576	-0.047504	0	3.09104	1
428	2017	8	0.888941	0.560387	-0.0101537	0.0350082	0.0331274	0	0.0137013	0	22.9235	0.676985	-0.007883	0	3.13549	1
428	2018	6	-0.624801	-0.475679	-0.00909588	0.0468992	-0.00286001	1	0.031838	0	22.6969	0.658974	-0.086081	0	3.17805	1
428	2019	6	-0.259959	-0.184933	0.00182952	0.0397131	0.0143263	0	0.0183659	0	22.6054	0.626011	0.000298	0	3.21888	1
429	2013	0	-1.00835	-0.46132	-0.00052073	0.0382904	0.025637	0	0.0496587	0	23.2644	0.601973	0.007741	0	3.04452	1
429	2015	0	-1.56277	-0.711807	0.0126365	0.0853158	0.0313741	0	0.148643	0	23.2171	0.493845	0.043818	0	3.13549	1
429	2016	2	-0.717467	-0.721062	0.00144186	0.0463579	0.0258578	0	0.107118	0	23.5004	0.449772	0.075153	0	3.17805	1
429	2017	3	-1.32889	-1.01488	0.0047482	0.0371908	0.0567498	0	0.10616	0	23.528	0.427832	0.104935	0	3.21888	1
430	2012	0	0.44132	0.375697	0.00050206	0.0447506	-0.0385223	0	0.0326977	0	20.0558	0.255149	0.21083	0	3.04452	1
430	2013	0	0.0595519	0.200841	-0.00455171	0.0389939	-0.019164	1	0.0265455	0	20.2171	0.280697	0.09395	0	3.09104	1
430	2015	1	0.0632542	-0.435729	0.0193622	0.111329	-0.0149761	0	0.0165725	0	20.5872	0.29778	0.146817	0	3.17805	1
430	2016	0	-0.547589	-0.255811	-0.00378014	0.0472591	-0.0411919	1	0.0236417	0	21.4383	0.667676	0.041442	0	3.21888	1
430	2017	0	0.210406	0.456703	-0.00647975	0.0286257	-0.00185775	1	0.020096	0	21.5718	0.331729	0.030146	0	3.2581	1
430	2018	0	-0.93731	-0.508547	-0.00987414	0.0490974	-0.0026265	1	0.006875	0	21.6379	0.36453	0.010341	0	3.29584	1
430	2019	0	-0.406242	-0.411858	0.00216621	0.038803	0.00663447	0	0.0213665	0	21.7046	0.399074	0.004399	0	3.3322	1
488	2010	8	-0.511232	-0.313162	-0.00221245	0.039296	0.0490278	0	0.0007038	0	24.2808	0.564953	0.041133	1	2.89037	1
488	2012	4	-2.27029	-1.04749	-0.00107906	0.0345574	0.0854799	0	0.0004445	0	24.5887	0.699418	0.001	1	2.99573	1
488	2013	5	-0.380456	-0.379195	0.0032535	0.0360538	0.0520954	0	0.0004098	0	24.5845	0.691966	0.014496	1	3.04452	1
488	2015	0	-0.357252	-0.140853	0.0113209	0.0870715	0.0522848	0	0.0016033	0	25.0795	0.778623	0.014511	1	3.13549	1
488	2016	0	-1.22416	-0.870503	0.00484931	0.0466775	0.0443277	0	0.0238105	0	25.1335	0.725773	0.025244	1	3.17805	1
488	2017	0	-0.260428	-0.145383	0.0113367	0.045108	0.108395	0	0.0696476	0	25.3832	0.713381	0.040008	0	3.21888	1
488	2019	0	1.26902	0.402709	-0.00029462	0.0362078	0.0622691	0	0.0518826	0	25.3078	0.731114	0.01725	0	3.29584	1
502	2016	2	0.0500123	-0.304066	-0.00516692	0.0738544	-0.0527652	0	0	0	20.2497	0.596444	0.08207	0	3.2581	0
502	2017	0	-0.100013	0.339614	-0.0116477	0.0521416	-0.0527652	1	0	0	20.0656	0.715851	-0.148615	0	3.29584	0
502	2019	1	-0.369332	-0.409566	-0.00023325	0.045071	-0.0216085	1	0	0	19.9403	0.149953	-0.029698	0	3.3673	0
503	2011	0	-0.0570862	0.0782552	-0.00851516	0.0588708	0.00631337	0	0.205889	0	21.0737	0.111885	0.012781	0	3.04452	0
503	2015	104	-0.723046	-0.289755	0.0111391	0.137333	0.0403038	0	0.137824	0	21.1165	0.0687405	0.006613	0	3.21888	0
503	2016	155	0.0992691	-0.0256937	0.00772815	0.0771782	0.0268749	0	0.122416	0	21.1236	0.0540344	0.008811	0	3.2581	0
503	2018	104	-0.561261	-0.345682	-0.0154903	0.0919623	-0.0182821	1	0.0532837	0	20.9704	0.0540344	-0.138305	0	3.3322	1
503	2019	108	-1.37715	-0.801226	0.00469618	0.0843714	-0.0074794	0	0.0885573	0	20.9896	0.0595511	0.011984	0	3.3673	1
504	2018	1	1.5665	0.583948	-0.0098125	0.073267	-0.0527652	1	0.0031676	0	19.9403	0.685587	-0.101808	1	3.3322	1
505	2014	0	0.554848	0.187067	0.0265952	0.0877147	-0.0246992	1	0.12543	0	21.2213	0.886596	-0.125387	1	3.29584	1
507	2010	1	-0.121715	0.0560001	0.0080448	0.068572	0.0103549	0	0.0244565	0	21.3206	0.218068	0.111923	0	3.09104	1
507	2011	2	-0.446777	-0.0826134	-0.00792802	0.0458249	0.0590402	0	0.0146139	0	21.9517	0.476831	0.108656	0	3.13549	1
507	2012	2	-0.842488	-0.323968	0.00357206	0.0533418	0.0208074	1	0.0405461	0	21.9869	0.4375	0.043677	0	3.17805	1
507	2013	2	-1.43852	-0.855136	0.00713138	0.0885652	0.0170331	1	0.0370729	0	22.0922	0.354787	0.024397	0	3.21888	1
507	2015	0	0.05906	0.0329934	0.00114612	0.0964649	0.0100831	0	0.2756	0	22.4234	0.488875	0.014869	0	3.29584	1
507	2016	1	-0.616504	-0.116214	-0.0022588	0.0438576	-0.00406649	0	0.27104	0	22.4674	0.490038	0.021477	0	3.3322	1
507	2019	6	-0.768629	-0.468476	-0.00058683	0.036822	0.0311985	0	0.312635	0	22.948	0.38872	0.03071	0	3.43399	1
509	2015	1	-1.12179	-0.679384	0.0193242	0.121325	-0.0527652	0	0.083199	0	20.1573	0.886596	0.033236	0	3.2581	0
510	2010	0	0.189672	0.096467	-0.00010382	0.0644808	0.0005794	0	0	0	21.6068	0.513404	0.031819	0	3.09104	0
510	2011	0	0.215629	0.189014	-0.00812578	0.0650321	0.0296505	1	0	0	21.5794	0.524906	-0.04855	0	3.13549	0
510	2012	0	-0.302605	-0.147417	0.00482594	0.0673274	0.00211583	0	0	0	21.5567	0.509003	0.001857	0	3.17805	0
510	2013	0	0.11149	-0.095224	0.00039152	0.0621182	-0.00988839	1	0.0058356	0	21.3342	0.48871	-0.092269	0	3.21888	1
510	2017	0	0.0417526	0.160062	-0.0048628	0.0549358	-0.023429	0	0.0059566	0	21.1292	0.416092	0.029965	1	3.3673	0
510	2018	0	-0.381816	-0.0490237	-0.0139627	0.0575014	-0.0220668	0	0	0	21.1183	0.35626	0.068916	1	3.4012	0
513	2012	0	-0.751237	-0.746223	0.0123749	0.0568371	0.0333719	0	0.0124131	0	22.452	0.435524	0.092847	1	3.04452	0
513	2015	5	-0.0425702	0.0156091	0.0143335	0.0936142	0.0319037	0	0.023053	0	22.8124	0.404534	0.085768	0	3.17805	0
513	2016	4	0.204175	0.353814	0.00187166	0.0428184	0.0265648	0	0.0145607	0	23.0774	0.325153	0.089206	0	3.21888	0
513	2017	4	-0.990488	-0.415599	0.00811371	0.0362304	0.0573738	0	0.0127227	0	23.4894	0.293382	0.214483	0	3.2581	0
513	2018	4	1.19534	0.889305	-0.0116294	0.0558966	0.0655813	1	0.0242951	0	23.5819	0.326166	0.070899	0	3.29584	0
513	2019	4	-0.16526	0.0438633	0.0123558	0.0441474	0.046052	1	0.0276434	0	23.6123	0.317149	0.082543	0	3.3322	0
514	2011	0	-0.26075	-0.0806951	-0.0112738	0.0389656	0.0827479	0	0.0448924	0	22.3822	0.456428	0.045557	0	2.99573	1
514	2012	0	-0.0765325	0.0367789	0.00455229	0.0495115	0.0347791	1	0.0318904	0	22.6352	0.551443	0.00492	0	3.04452	1
514	2013	0	-1.52913	-0.728327	0.00141613	0.0696635	0.0147623	0	0.0466686	0	22.759	0.589756	0.012667	0	3.09104	1
514	2015	0	-0.360471	-0.413403	0.0209728	0.135072	0.01272	1	0.0451825	0	22.7191	0.547649	-0.01329	0	3.17805	1
514	2016	0	-1.55379	-1.28583	0.00342178	0.077876	0.00110814	0	0.0505944	0	22.6076	0.489082	0.011101	0	3.21888	1
514	2017	0	0.583415	0.261167	-0.0113023	0.0497254	0.026952	0	0.0684509	0	22.5649	0.451933	0.015283	0	3.2581	1
514	2018	1	-0.0706014	-0.288468	-0.00806459	0.0625916	0.0168057	0	0.0489439	0	22.6059	0.472779	0.006756	0	3.29584	1
516	2011	16	-1.23384	-0.627855	-0.001755	0.042336	0.0347467	0	0.004656	0	21.8691	0.644467	0.043491	0	3.2581	0
516	2014	8	-0.368056	-0.415478	0.0152857	0.0527875	-0.00422876	0	0.0726457	0	21.9798	0.545332	0.09832	0	3.3673	0
516	2018	15	-1.05996	-0.937062	0.0017935	0.0545737	0.0494076	0	0.0026608	0	22.712	0.209426	0.214483	0	3.46574	0
516	2019	13	-1.21438	-0.685112	0.00077612	0.0419082	0.0266548	1	0.0305674	0	23.029	0.501938	-0.04759	0	3.46574	0
517	2011	0	0.34061	0.142646	-0.00284041	0.0576069	0.0907285	0	0	0	23.0579	0.776253	0.04624	1	2.94444	0
517	2012	0	-1.64304	-0.611305	0.00967722	0.0638405	0.0363533	0	0.0208426	0	23.0962	0.73887	0.040302	1	2.99573	0
517	2013	0	0.573757	0.377508	-0.00777125	0.0373185	0.0161211	0	0.061534	0	22.8305	0.604261	0.047842	1	3.04452	0
517	2015	0	-0.45439	-0.378705	0.0300299	0.144785	0.0184536	1	0.0726515	0	22.7945	0.543365	0.014818	0	3.13549	0
517	2017	0	-0.954076	-0.402737	-0.0080619	0.0341955	0.0428942	0	0.0623156	0	23.3031	0.678841	0.044568	0	3.21888	0
517	2018	0	-2.25057	-1.19351	-0.00203084	0.11181	0.0178603	0	0.0189798	0	23.9144	0.803889	0.029226	0	3.2581	0
517	2019	0	-0.928972	-0.809534	0.00462794	0.0502456	0.0396407	0	0.0104552	0	24.4125	0.831331	0.054592	0	3.29584	0
518	2017	0	-0.330125	0.0257923	-0.00473816	0.0286257	-0.0418125	0	0.0239735	0	20.6524	0.274877	0.010929	1	3.2581	0
518	2019	0	-2.07344	-0.860926	0.00523206	0.103855	-0.0143625	0	0.0224117	0	20.6353	0.278996	0.019	1	3.3322	0
519	2010	0	0.378019	0.231768	0.00201329	0.0830301	-0.0170218	0	0.0240157	0	19.9901	0.245625	0.022834	0	3.13549	1
519	2011	0	0.0494981	-0.0965045	-0.0142095	0.0554801	-0.0432112	1	0.0161836	0	19.9727	0.256212	-0.023688	0	3.17805	1
519	2013	0	-0.0719869	-0.209758	0.00236835	0.0518664	0.031018	0	0.0015456	0	22.3163	0.266653	0.093306	0	3.2581	1
519	2016	1	-0.76826	-0.748624	-0.00041226	0.0662299	0.0292256	0	0.0061809	0	23.0516	0.282296	0.017053	0	3.3673	1
519	2017	0	0.0830235	0.163457	-0.00634325	0.0587599	0.0443754	0	0.0058956	0	22.9983	0.226262	0.012032	0	3.4012	1
519	2018	0	0.131414	0.0279779	-0.00704633	0.0576955	0.0581931	0	0.0059209	0	23.0672	0.245685	0.034506	0	3.43399	1
520	2010	0	0.230546	0.247912	-0.00065665	0.0581815	0.00560873	0	0	0	22.7744	0.853835	0.001698	0	2.94444	1
520	2011	0	1.23429	-0.0566651	-0.00919375	0.0537166	0.0137384	1	0	0	22.9007	0.886596	-0.106349	0	2.99573	1
520	2019	0	-0.322933	-0.446391	0.00830329	0.0437124	-0.0308625	1	0	0	20.2493	0.343084	0.051359	0	3.3322	0
523	2010	0	0.492815	0.218513	0.0142318	0.0765406	-0.016343	0	0.0053378	0	20.6529	0.489093	0.016972	0	3.46574	1
523	2011	1	0.123229	0.0392037	-0.00532475	0.0541807	0.0199812	0	0.0030813	0	21.1407	0.345721	0.014907	0	3.46574	1
523	2012	2	-0.775746	-0.426294	0.00251239	0.0576944	-0.00020253	0	0.0023797	0	21.3333	0.449016	0.012042	0	3.46574	1
523	2019	7	-1.00678	-0.884915	0.014658	0.0716486	0.00628054	0	0.0055529	0	22.9085	0.785858	0.00751	0	3.46574	1
524	2010	0	0.0408648	0.300014	0.00607035	0.0673426	-0.0050326	0	0.167564	0	20.4182	0.180748	0.008765	0	2.94444	1
524	2011	0	1.02384	0.436186	-0.0118497	0.0574975	-0.0117736	0	0.111551	0	20.3897	0.173977	0.028175	0	2.99573	1
524	2012	0	-1.67414	-0.716059	0.00276022	0.0643865	-0.0148068	0	0.0835068	0	20.4234	0.177834	0.042506	0	3.04452	1
524	2017	7	-0.0761876	0.111994	-0.00453571	0.052263	0.0145886	0	0.261531	0	22.2135	0.419242	0.047778	0	3.2581	1
524	2018	9	-0.395867	-0.185271	-0.00782804	0.0529557	0.00746007	0	0.0015188	0	22.2457	0.432239	0.048325	0	3.29584	1
524	2019	17	0.559229	0.873032	0.00280225	0.0379644	0.0158837	0	0.0372054	0	22.2854	0.425437	0.06175	1	3.3322	1
526	2013	0	-1.66471	-0.144217	0.0300436	0.109936	-0.0204325	1	0.357882	0	19.9403	0.214055	-0.033174	0	3.09104	0
526	2016	0	0.287987	0.197131	-0.00770735	0.0789043	-0.0170667	0	0.0352908	0	21.9591	0.886596	-0.053426	0	3.21888	1
526	2019	12	-0.661412	-0.575076	0.0117863	0.0554817	-0.0301057	0	0.120177	0	22.0032	0.886596	0.003398	0	3.3322	1
528	2010	0	-1.82262	-1.06359	0.0126843	0.0639128	0.037739	0	0.0001604	0	23.6462	0.544765	0.110001	0	2.89037	1
528	2011	0	0.0543529	0.0840665	-0.0131214	0.0482652	0.112911	1	0.0001244	0	23.8479	0.589365	0.064143	0	2.94444	1
528	2012	0	0.449109	0.193334	-0.00084929	0.0589503	0.0679684	1	7.47e-06	0	23.8405	0.586932	0.0123	0	2.99573	1
528	2015	1	0.0443555	-0.0641689	-0.00310044	0.0791372	0.0385112	0	0.0039673	0	23.738	0.563075	0.001008	0	3.13549	1
528	2016	0	-0.459003	-0.428185	-0.001311	0.0426221	0.0216114	0	0.0044521	0	23.7478	0.570183	0.002322	0	3.17805	1
528	2017	3	-0.566509	-0.619314	0.00402969	0.0395169	0.0624755	0	0.0041979	0	23.7986	0.579048	0.015257	0	3.21888	1
528	2018	3	0.108548	0.0295012	0.00031696	0.0562085	0.0447309	0	0.0028301	0	23.9895	0.614775	0.034247	0	3.2581	1
528	2019	5	-0.0239395	-0.00807668	0.003768	0.0390329	0.042906	0	0.0058813	0	24.1198	0.637307	0.0383	0	3.29584	1
529	2011	1	-1.41566	-0.69701	0.00050743	0.0519054	-0.0142701	1	0	0	20.8252	0.291967	0.066765	0	2.99573	1
529	2015	12	0.574601	0.695276	0.0140097	0.103211	0.00797074	1	0	0	21.0955	0.208073	0.050888	0	3.17805	1
529	2018	12	-0.171886	0.118849	-0.006429	0.0530746	0.00361339	0	0	0	21.4692	0.256164	0.092194	0	3.29584	1
529	2019	13	-0.132942	-0.26851	0.0108119	0.0718497	0.00888089	0	0.105046	0	21.6662	0.301763	0.122533	0	3.3322	1
531	2012	1	-1.8357	-1.28583	0.0149184	0.0666057	0.0320573	0	0.0002979	0	22.7897	0.6875	0.040951	0	2.99573	1
531	2013	2	-0.329892	-0.210737	0.00045723	0.0424303	0.0108396	0	0.0002667	0	22.8501	0.67673	0.045781	0	3.04452	1
531	2017	1	0.885112	0.81759	-0.00664967	0.0286257	0.0368431	1	0.0568784	0	22.9423	0.541766	0.022017	0	3.21888	1
531	2018	1	-0.494455	-0.363798	-0.007088	0.0516682	0.0177837	1	0.0005752	0	23.0558	0.588476	0.010507	0	3.2581	1
532	2010	0	0.346202	0.0257153	-0.00355604	0.0648383	0.00369777	0	0.325703	0	20.9358	0.205617	0.021181	0	2.94444	1
532	2011	0	-0.841856	-0.640755	-0.00133833	0.0703359	2.77e-05	0	0.169505	0	20.7404	0.18351	0.035435	0	2.99573	1
532	2012	0	-0.794369	-0.369811	0.00181435	0.0418622	-0.00618186	0	0.11191	0	20.6897	0.137633	0.061357	0	3.04452	1
532	2013	1	0.235336	0.179121	0.0149623	0.0695566	0.00348308	0	0.162206	0	20.8039	0.187312	0.072969	0	3.09104	1
533	2010	0	0.40456	-0.0992045	0.00314247	0.0492522	-0.0041931	0	0.0389995	0	21.6029	0.596963	0.057546	1	2.94444	0
533	2011	1	0.451076	0.223469	-0.0138032	0.0468318	0.0220672	0	0.0118258	0	21.5167	0.537735	0.030462	1	2.99573	0
533	2012	2	0.269841	0.163219	-0.00181822	0.0460453	0.00288711	0	0.0119765	0	21.6058	0.546238	0.032678	1	3.04452	0
533	2013	3	-0.374092	-0.479709	0.00176602	0.0494411	0.00493492	0	0.0071631	0	22.0667	0.497427	0.05873	1	3.09104	0
533	2017	2	1.03284	0.301025	-0.00323812	0.030462	0.0117219	1	0.0251622	0	22.1971	0.500873	0.017477	0	3.2581	0
533	2018	1	0.784488	0.257299	-0.0158806	0.0873976	-0.0352518	1	0.0087041	0	21.6357	0.622565	-0.225032	1	3.29584	0
533	2019	1	-1.64239	-0.983024	0.00443894	0.0793576	-0.00676416	0	0.0077358	0	21.5859	0.630724	-0.004219	1	3.3322	0
534	2010	0	0.623898	0.315688	-0.00262465	0.0606738	-0.00950026	0	0.0448829	0	20.9238	0.46429	0.030341	0	2.94444	0
534	2011	0	-0.366949	-0.00098369	-0.00577171	0.0695792	0.0148581	0	0.0472239	0	21.01	0.516649	0.011473	0	2.99573	0
534	2012	0	-0.207574	-0.503799	0.00791827	0.0661006	0.00622419	0	0.0217926	0	21.814	0.613467	0.044488	0	3.04452	0
534	2013	0	-0.897864	-0.258305	-0.00344713	0.0402428	-0.00711526	0	0.0197582	0	21.886	0.595931	0.04907	0	3.09104	0
534	2014	2	-0.166922	-0.0671217	0.012524	0.0570106	-0.00416773	1	0.0176321	0	21.973	0.532798	0.010994	0	3.13549	0
534	2016	0	-0.677978	0.217147	0.0216638	0.0908831	-0.0151351	0	0.016246	0	21.5802	0.403374	0.025342	1	3.21888	0
534	2017	0	-0.364632	-0.444161	-0.00212808	0.0486659	-0.00498015	0	0.074477	0	21.6029	0.358626	0.032397	1	3.2581	0
534	2019	0	-0.101791	-0.168494	-0.00069883	0.0544109	-0.00903848	0	0	0	21.447	0.54041	0.019871	0	3.3322	0
536	2010	0	-0.894644	-0.553302	0.00719161	0.0804361	0.0224443	0	0.0339398	0	22.2739	0.327206	0.102752	0	3.4012	0
536	2016	3	0.30632	-0.0557455	0.00253922	0.0599813	0.0428547	0	0.0043655	0	23.6647	0.309024	0.027276	0	3.46574	0
536	2017	2	-0.0677177	0.14336	-0.0115728	0.0375791	0.0655788	0	0.0052956	0	23.7687	0.389247	0.009933	0	3.46574	0
536	2018	1	-0.229204	-0.250493	-0.0158806	0.0588743	0.0361603	1	0.0002677	0	23.6724	0.605061	-0.225032	0	3.46574	0
536	2019	5	-0.938464	-1.03873	0.0120626	0.107811	0.0274771	0	0.0068354	0	23.4059	0.661928	-0.153807	0	3.46574	0
537	2010	0	-0.340854	-0.371253	-0.00828069	0.0692988	-0.00398366	0	0.0107095	0	21.7222	0.646478	0.060882	0	2.94444	1
537	2011	0	-0.727427	-0.818526	-0.0069841	0.0557241	0.0460884	0	0.0089167	0	21.8135	0.543696	0.149293	0	2.99573	1
537	2012	0	-0.416513	-0.464694	0.00807222	0.0618512	0.0121785	0	0.0099378	0	21.9123	0.538781	0.138433	0	3.04452	1
537	2013	0	0.793742	0.0313297	-0.00413277	0.0694651	0.00646968	0	0.0054785	0	22.1467	0.5022	0.148466	0	3.09104	1
537	2017	2	-0.911599	-0.917697	0.00827106	0.0543946	0.0908713	0	0.0393367	0	25.1393	0.855773	0.030298	0	3.2581	1
537	2018	2	0.04368	-0.0773863	-0.00737825	0.0749781	0.0488269	0	0.0323333	0	25.0534	0.859335	0.031506	0	3.29584	1
538	2010	14	1.01682	0.587253	0.00639047	0.0488072	0.0260821	0	0	0	22.7558	0.421651	0.135843	0	2.89037	1
538	2013	16	-0.116202	0.236368	0.00897046	0.0466748	0.0612325	0	0.0005947	0	23.279	0.299057	0.196027	0	3.04452	1
539	2011	0	-0.927535	-0.229584	-0.00165529	0.0310193	0.112911	0	0.0080608	1	24.3991	0.664351	0.006954	0	2.94444	1
539	2012	1	0.11676	0.0981653	0.00319733	0.0397969	0.0955268	0	0.0046746	1	24.9085	0.665573	0.041263	0	2.99573	1
539	2013	1	0.69487	0.270303	-0.00333956	0.0346447	0.0667861	0	0.00456	1	24.9416	0.623187	0.065006	0	3.04452	1
539	2016	0	-0.0899275	-0.26174	-0.00505288	0.0319195	0.0523714	1	0.0182283	1	24.9814	0.584921	0.018038	0	3.17805	1
539	2017	4	-1.40021	-0.876438	-0.00137386	0.0286257	0.0990586	0	0.017631	1	24.986	0.581694	0.01606	0	3.21888	1
539	2018	2	-1.17477	-1.14149	0.00010296	0.0326319	0.0840278	0	0.0001474	1	25.0182	0.57019	0.012611	0	3.2581	1
539	2019	1	-0.530093	-0.470431	-0.00159192	0.0312347	0.0650325	0	0.0423265	1	25.047	0.546989	0.02429	0	3.29584	1
540	2010	0	0.102533	0.260952	0.00583873	0.0697411	0.0140839	0	0.0077717	0	23.2406	0.848338	0.060635	0	2.89037	0
540	2013	2	-2.23996	-0.852781	-0.00205869	0.0490788	0.0314946	0	0.007474	0	24.3192	0.886596	0.034699	0	3.04452	0
541	2015	1	0.332942	-0.176104	0.0204334	0.10112	0.0514058	1	0.357882	0	22.523	0.163774	0.007703	0	3.17805	1
541	2017	3	-0.792657	-0.756281	-0.00019245	0.0286257	0.0294266	0	0.245001	0	22.4595	0.15437	0.126668	0	3.2581	1
541	2018	3	0.147583	0.206127	-0.00798529	0.0339648	0.0401948	1	0	0	22.4439	0.223124	0.067321	0	3.29584	1
543	2010	0	-0.327055	-0.511201	-0.00521339	0.042711	0.0290144	0	0.0948867	0	23.265	0.58094	0.014167	0	2.89037	1
543	2011	1	-0.439737	-0.353145	-0.00383306	0.0633354	0.112911	0	0.0565741	0	23.4158	0.667547	-0.006612	0	2.94444	1
543	2012	0	-0.985818	-0.916193	0.00946031	0.0514608	0.0566906	0	0.0638646	0	23.5704	0.670248	0.0235	0	2.99573	1
543	2013	0	-0.110823	-0.236023	-0.00062183	0.034248	0.0443555	0	0.0466186	0	23.8066	0.543037	0.090711	0	3.04452	1
543	2017	0	0.428664	0.202018	-0.0076629	0.0286257	0.0713446	1	0.16163	0	24.0022	0.480776	0.002957	0	3.21888	1
543	2018	0	-0.22726	0.0409081	0.00016564	0.0466206	0.0621637	0	0.0004542	0	24.0871	0.501899	0.023073	0	3.2581	1
543	2019	0	0.00402444	0.285653	0.00027275	0.0377456	0.0535161	0	0.123021	0	24.2167	0.4456	0.034271	0	3.29584	1
544	2012	0	0.669557	0.470465	-0.00241618	0.0411302	-0.00934095	0	0	0	21.0811	0.456757	0.072261	1	2.99573	1
544	2018	5	0.35842	0.0168157	-0.00965153	0.0666987	0.0445344	0	0	0	22.9301	0.330266	0.052431	1	3.2581	1
544	2019	1	-1.4161	-0.432748	0.00618546	0.0518519	0.0335192	0	0.0196411	0	23.1105	0.40869	0.047875	1	3.29584	1
545	2015	1	0.747011	0.455648	0.0206855	0.0903406	0.0122597	0	0.0021734	0	21.6494	0.300855	0.056552	0	3.17805	0
545	2016	0	-0.671849	-0.137037	-0.00698336	0.0586932	-0.00553377	0	0.0343506	0	21.715	0.294113	0.046278	0	3.21888	0
545	2017	0	-2.04819	-1.03076	-0.00159124	0.0457748	0.00394682	0	0	0	21.7357	0.271909	0.060874	0	3.2581	0
545	2018	0	1.5665	0.985608	-0.0147367	0.0387569	0.00644384	0	0	0	21.8632	0.34333	0.034716	0	3.29584	0
546	2010	0	0.495216	0.398329	0.00059698	0.0652652	-0.0397038	0	0.0481361	0	20.0011	0.678716	0.004083	0	2.89037	1
546	2011	0	1.09246	0.164554	-0.0111634	0.0575707	-0.0527652	0	0.0478935	0	19.9403	0.585151	0.048841	0	2.94444	1
546	2012	0	0.428191	0.689182	0.00265208	0.0639605	-0.0527652	0	0.0446421	0	19.9403	0.573679	0.012769	0	2.99573	0
546	2013	0	-0.337792	-0.207473	-0.0032315	0.046931	-0.0379723	0	0.0550556	0	19.9403	0.301097	0.05823	0	3.04452	0
546	2015	0	0.00426922	-0.334403	0.0188509	0.127774	-0.00073028	0	0.0090736	0	22.199	0.543304	0.068586	0	3.13549	0
546	2016	0	0.158319	0.289707	-0.00139859	0.0638366	-0.010218	0	0.0020884	0	22.3564	0.544929	0.069002	0	3.17805	0
546	2017	0	0.178856	0.17275	0.0117354	0.0612199	0.0298773	0	0.0063855	0	22.8015	0.516107	0.061316	0	3.21888	0
546	2018	0	0.271936	0.337841	-0.0122548	0.0584117	0.020727	0	2.38e-05	0	22.8533	0.493778	0.054277	0	3.2581	0
546	2019	0	0.0572031	-0.180964	0.00361365	0.0335804	0.0271081	0	0.006287	0	22.9371	0.464441	0.065914	1	3.29584	0
547	2010	0	0.319537	0.0721584	0.0101332	0.0694838	0.00785812	0	0.262667	0	21.3515	0.280524	0.028914	0	2.89037	0
547	2011	1	0.146936	0.0136069	-0.00828049	0.0597573	0.0466408	0	0.109366	0	21.5027	0.244076	0.066161	0	2.94444	0
547	2012	1	-1.00573	-0.569126	0.00329075	0.0525467	0.01703	0	0.233059	0	21.673	0.318555	0.061552	0	2.99573	0
547	2014	0	-1.6052	-1.18515	0.030796	0.117378	0.0067574	0	0.152806	0	21.9711	0.300708	0.072534	1	3.09104	0
547	2015	2	-0.810115	-0.696139	0.0160924	0.139425	0.0535159	0	0.0241231	0	22.638	0.189144	0.058774	0	3.13549	1
547	2018	14	-0.53395	-0.728672	-0.00751087	0.0583371	0.0555924	0	0.013157	0	22.9563	0.22516	0.059203	0	3.2581	1
547	2019	36	-0.714272	-1.02314	0.00701313	0.0498033	0.0390926	0	0.0210789	0	23.1084	0.24599	0.07158	0	3.29584	1
550	2010	0	-0.709488	0.0102941	0.0054808	0.055264	0.033402	0	0	1	23.1425	0.444496	0.178887	0	2.89037	1
550	2018	8	0.172094	-0.477435	-0.00022325	0.0494985	0.0487247	1	4.18e-05	1	23.8759	0.556152	0.00369	0	3.2581	1
550	2019	8	0.302313	-0.190953	0.00398977	0.0713869	0.0423147	0	0	1	23.9137	0.568016	0.006198	0	3.29584	1
551	2010	0	0.854131	0.445201	0.012118	0.0727543	0.00720449	0	0.0390845	0	21.816	0.465396	0.045251	0	2.89037	1
551	2011	2	0.892587	0.854608	-0.0115463	0.0513917	0.0563405	0	0.0277844	0	21.875	0.478884	0.02757	0	2.94444	1
551	2012	4	-0.997724	-0.701598	0.00589476	0.0745814	0.0155515	0	0.0257356	0	21.8964	0.488602	0.012296	0	2.99573	1
551	2013	1	-0.89647	-0.365653	0.00807806	0.0696569	0.00313379	0	0.0336758	0	21.9541	0.497835	0.027968	0	3.04452	1
552	2010	0	0.00535549	-0.00133261	0.00553731	0.0643336	-0.0150644	0	0	0	20.2519	0.303679	0.093483	0	2.89037	1
552	2011	0	1.34053	0.854608	-0.0127781	0.0537011	-0.0301072	0	0	0	20.4133	0.317642	0.104316	0	2.94444	1
552	2012	0	-2.27029	-1.01625	0.0121663	0.0973744	0.0249945	0	0	0	22.3492	0.573852	0.100292	0	2.99573	1
552	2013	0	-0.420941	-0.381214	0.00331737	0.0606361	0.0134087	0	0	0	22.4698	0.54552	0.079209	0	3.04452	1
552	2017	1	-0.688352	-0.709601	-0.00090251	0.0297377	0.0441416	0	0.0008671	0	23.0069	0.299799	0.058645	0	3.21888	1
552	2018	1	0.0165923	0.14085	-0.004953	0.0378205	0.0541699	0	0	0	23.0388	0.279271	0.057517	0	3.2581	1
555	2017	88	1.13482	0.551346	-0.0158806	0.0502198	0.0399864	0	0.0101993	0	23.0954	0.537705	0.03147	0	3.17805	0
555	2018	136	-2.27029	-1.25002	-0.00014792	0.0998366	0.0231822	1	0.0033702	0	23.0932	0.530334	0.004414	0	3.21888	0
555	2019	151	-0.256472	-0.49163	0.0110375	0.0656752	0.0267976	0	0.085896	0	23.0987	0.505153	0.035573	0	3.2581	0
557	2018	1	-0.516823	-0.586261	-0.00487	0.0646143	0.051214	0	0.0050208	0	22.4765	0.146288	0.027245	0	3.21888	1
557	2019	1	-0.183195	0.249833	0.00122085	0.0473702	0.0345309	0	0.0052697	0	22.3876	0.0582207	0.008103	0	3.2581	1
558	2015	3	0.0217735	0.117891	0.0340153	0.151809	0.00286174	1	0.179579	0	21.7638	0.521308	-0.0938	0	3.3322	0
558	2016	8	0.00313945	-0.0621878	-0.0126739	0.0791949	-0.0137528	0	0.30525	0	21.6574	0.45875	0.020454	0	3.3673	0
558	2017	5	-0.232654	0.0588462	-0.0158806	0.0642681	-0.00568966	0	0.357882	0	21.6602	0.457423	0.017642	0	3.4012	0
558	2018	0	0.18281	0.0607694	-0.00851482	0.0613265	-0.0210881	1	0.311298	0	21.736	0.509575	-0.020452	0	3.43399	0
558	2019	6	0.447935	0.126861	0.00390296	0.0539017	-0.00089346	0	0.357882	0	21.607	0.468859	0.009455	0	3.46574	1
559	2010	0	0.634814	0.355875	0.0148251	0.0695918	0.024051	0	0	0	22.8125	0.499961	0.068029	0	2.89037	0
559	2013	0	-1.18561	-1.2707	0.00564112	0.060266	0.0212716	0	0.0009107	0	22.9998	0.605591	0.062956	0	3.04452	0
559	2015	0	0.19953	0.248957	0.0225573	0.113514	0.0263917	0	0.0239085	0	23.2685	0.640637	0.068035	0	3.13549	0
560	2011	0	-0.0153658	-0.221261	-0.00467733	0.043153	0.0605006	0	0.337207	0	22.1517	0.75425	0.022782	0	2.99573	0
560	2012	1	0.0451931	-0.111114	-0.00078398	0.0336861	0.0119674	0	0.355875	0	22.0974	0.716999	0.039076	0	3.04452	0
560	2013	7	-1.90986	-1.01881	0.0043818	0.0828217	-0.00925778	0	0.294122	0	22.295	0.745479	0.021414	0	3.09104	0
561	2010	0	0.0721839	0.190771	-0.00113129	0.0571484	-0.00530991	1	0	0	20.9723	0.38777	0.084994	0	2.94444	1
561	2011	1	-0.2759	-0.379497	-0.00307384	0.0563353	-0.00068013	1	0	0	21.0808	0.37062	0.09006	0	2.99573	1
561	2012	5	-0.802356	-0.701005	-0.00226978	0.0535695	-0.00473444	1	0	0	21.2077	0.428241	0.021082	0	3.04452	1
561	2013	1	-1.08339	-1.22409	0.00440437	0.0693049	-0.00579705	1	0	0	21.234	0.405321	0.018301	0	3.09104	1
561	2016	0	-0.700428	-0.497548	-0.00047838	0.0704638	-0.0202	0	0	0	21.5598	0.457936	0.046336	0	3.21888	1
561	2017	1	-0.307305	-0.265462	-0.00532182	0.0577903	-0.0024455	0	0	0	21.7443	0.495297	0.034973	0	3.2581	1
561	2018	1	0.859013	0.818847	-0.00658643	0.0562355	-0.0147523	0	0	0	21.7909	0.483476	0.034898	0	3.29584	1
561	2019	1	-1.38239	-0.819827	0.00629506	0.0506306	0.00417428	0	0	0	21.8951	0.496983	0.031682	0	3.3322	1
565	2015	1	-0.257256	-0.167152	0.029227	0.138091	-0.00561051	0	0.0640229	0	20.7823	0.26697	0.143772	0	3.17805	1
566	2014	1	-0.271422	-0.0584846	0.00736487	0.0543487	-0.00326257	0	0.0789124	0	22.0244	0.529454	0.047755	0	3.13549	0
568	2012	2	-0.00013815	-0.338321	0.00060906	0.0456308	0.0596834	0	0	0	23.4688	0.372576	0.214483	0	2.94444	1
568	2015	12	-0.235781	-0.15879	0.00842883	0.0677569	0.0685806	1	0.0286974	0	23.3021	0.213882	0.117691	0	3.09104	1
568	2018	25	0.576556	0.300262	-0.00740141	0.0573928	0.0770182	0	0	0	23.8414	0.242457	0.165742	0	3.21888	1
570	2018	0	0.0449503	0.170647	-0.00687659	0.0399984	0.00378297	0	0.0142851	0	21.9891	0.417794	0.017211	0	3.21888	1
570	2019	0	-0.449224	-0.411078	0.0072411	0.0833272	0.0127417	0	0.170368	0	21.9728	0.389327	0.007107	0	3.2581	1
572	2010	0	-0.0621206	0.345836	-0.00123922	0.0578826	0.0394999	0	0.0135374	0	23.2678	0.37421	0.049217	0	2.89037	0
572	2015	5	-0.348846	-0.439338	0.00738785	0.0846474	0.0478671	0	0.218229	0	23.5796	0.44184	0.006089	1	3.13549	0
572	2016	2	-2.27029	-1.10678	-0.00188728	0.0548741	0.0268537	0	0.306893	0	23.6246	0.470243	0.000729	1	3.17805	0
572	2017	6	-0.662584	-0.278869	-0.00207163	0.0457538	0.0552794	1	0.287612	0	23.4828	0.476495	-0.083272	1	3.21888	0
572	2018	5	0.104014	-0.223878	-0.0124191	0.0692155	0.0328733	1	0.175467	0	23.162	0.495849	-0.166843	1	3.2581	0
573	2017	0	0.0349074	-0.278149	-0.0148924	0.0398891	0.00415193	0	0.131035	0	21.8014	0.415724	0.011097	0	3.2581	0
573	2018	0	-0.532464	-0.429099	-0.00673757	0.0604499	-0.00886487	0	0.0500495	0	21.9671	0.507999	0.012398	0	3.29584	0
573	2019	1	0.246906	0.0587451	0.00121981	0.0356097	0.00817769	0	0.106165	0	21.7992	0.40997	0.017334	0	3.3322	0
576	2013	1	-0.146279	-0.044502	0.00873573	0.0433654	-0.00045358	0	0.0100956	0	21.1131	0.310645	0.030006	0	2.99573	0
576	2015	1	-0.314882	-0.29492	0.0168761	0.121372	-0.00251001	0	0.0153678	0	21.3952	0.384404	0.10386	0	3.09104	0
576	2016	1	-0.362275	-0.193488	-0.00344797	0.0779167	-0.00638078	0	0.0186381	0	21.1785	0.170435	0.057937	0	3.13549	0
576	2017	1	0.403081	-0.113404	0.00232735	0.0353066	-0.026334	1	0.0682846	0	20.9136	0.15271	-0.203747	0	3.17805	0
576	2018	1	1.33783	0.985608	-0.0141258	0.113433	-0.0125111	0	0.0543375	0	21.2334	0.311863	0.074837	0	3.21888	0
576	2019	0	-0.529013	-0.151658	0.0065925	0.0651086	-0.00020243	0	0.0962241	0	21.1843	0.277351	0.066496	0	3.2581	0
581	2010	0	0.0405142	-0.291105	0.0154538	0.0621139	0.0279735	0	0.0007344	0	22.6345	0.357282	0.214483	0	2.94444	1
581	2011	0	-0.633911	0.0571842	0.00132184	0.0610106	0.0880989	0	0.0005489	0	22.7938	0.326492	0.170924	0	2.99573	1
581	2017	0	-0.0613244	-0.153452	0.00220825	0.0298748	0.0671723	0	0.0302352	0	23.7305	0.241196	0.141204	0	3.2581	1
582	2013	0	-0.316687	-0.385049	0.00530694	0.0600651	0.0227263	0	0	0	22.8713	0.549908	0.069058	0	3.2581	1
582	2019	8	-0.522274	-0.415955	0.00588577	0.0449348	0.0426783	0	0	0	23.6219	0.409545	0.060183	0	3.46574	1
584	2015	0	-0.173899	-0.130528	0.0340153	0.151809	0.015876	1	0.0253025	0	21.8066	0.296732	0.004211	0	3.2581	0
584	2016	33	1.01888	0.240325	0.00230734	0.0847465	-0.00886449	1	0.0274125	0	21.5311	0.299071	-0.193166	0	3.29584	0
584	2017	131	0.263852	-0.0667328	0.00626354	0.0367523	0.002399	0	0.0004166	0	22.0249	0.54165	0.038992	0	3.3322	0
584	2018	139	1.5665	0.985608	-0.0158806	0.0797313	-0.0141992	0	0.002141	0	22.2262	0.599849	0.029217	0	3.3673	0
584	2019	174	-1.05739	-0.590306	0.0015546	0.0569556	0.00758179	0	0.0259493	0	22.2349	0.588483	0.010701	0	3.4012	0
585	2010	3	-0.143699	0.139213	0.00014806	0.0526275	-0.0261364	0	0	0	20.5541	0.636954	-0.010964	0	2.89037	0
586	2011	1	-1.4224	-0.827341	-0.00034774	0.0670067	-0.0527652	0	0	0	20.0671	0.602867	0.04312	0	3.17805	0
586	2012	1	-1.57622	-0.479287	-0.00235567	0.0599217	-0.0465403	1	0	0	20.058	0.582026	0.016583	1	3.21888	0
586	2013	0	1.0579	0.511637	0.00647317	0.0475674	-0.0446321	0	0	0	20.0088	0.536989	0.033739	1	3.2581	0
586	2016	4	0.58321	0.576331	0.00395961	0.0681545	-0.0516937	0	0	0	20.1282	0.527149	0.007013	0	3.3673	0
586	2017	7	0.557892	0.188623	-0.00303197	0.05058	-0.0527652	0	0	0	20.1447	0.531551	0.001702	0	3.4012	0
586	2018	11	-1.76977	-1.25002	-0.00225663	0.122918	-0.0527652	0	0	0	20.2114	0.564357	-0.00322	1	3.43399	0
586	2019	15	-0.789618	-0.766472	0.00110488	0.0891332	-0.0364309	0	0	0	20.2536	0.570667	0.009576	1	3.46574	0
589	2010	0	-0.530504	-0.39638	-0.00594233	0.0639913	0.00665645	1	0.0001952	0	22.4242	0.706288	0.025463	0	2.70805	1
589	2011	0	-1.09553	-0.505045	-0.00613884	0.0467061	0.0879803	0	0.0143838	0	22.6781	0.695743	0.015305	0	2.77259	1
589	2013	0	-0.256416	-0.699886	0.00231306	0.034784	0.0068511	0	0.0256091	0	22.7477	0.685134	0.024373	0	2.89037	1
589	2015	0	0.331241	0.303053	0.00606988	0.0931355	0.0073755	1	0.0370803	0	23.137	0.688149	-0.02473	0	2.99573	1
589	2016	1	-0.0550697	-0.261745	-0.00291338	0.043036	-0.00302799	0	0.0481397	0	23.0678	0.656792	0.001367	0	3.04452	1
589	2017	2	-0.0651794	0.322704	-0.00442806	0.0286257	0.0364061	0	0.060634	0	22.997	0.656262	-0.022011	0	3.09104	1
589	2018	2	-0.0817105	0.00877588	-0.00581418	0.03683	0.00827394	0	0	0	23.0729	0.674157	0.008731	0	3.13549	1
589	2019	2	-0.566092	-0.307061	0.00813517	0.0606632	0.0226014	0	0.0748267	0	23.0766	0.646081	0.012898	0	3.17805	1
590	2010	0	-0.560532	-0.314347	0.017806	0.0783276	-0.0276534	0	0.0014401	0	20.1589	0.50964	0.086912	0	2.89037	1
590	2011	0	0.251563	0.202171	-0.00861284	0.0474141	-0.0497478	0	0.0009561	0	20.2165	0.4003	0.123182	0	2.94444	1
590	2012	0	0.227668	-0.0166146	0.00571496	0.0585619	-0.0265767	0	0.0007926	0	20.3723	0.320214	0.210653	0	2.99573	1
590	2013	0	0.433594	0.459958	0.00821292	0.0613004	-0.0294546	1	0.0011211	0	20.1301	0.512252	-0.225032	0	3.04452	1
590	2017	1	0.575274	0.341438	-0.00377492	0.0375456	-0.0385362	0	0.0150532	0	20.5883	0.332371	0.013169	0	3.21888	1
590	2018	1	-0.139853	-0.0558034	-0.0126677	0.0669246	-0.0353311	1	0.0178112	0	20.5207	0.290081	-0.045175	0	3.2581	1
590	2019	1	-2.16432	-0.82173	0.0146804	0.116756	-0.013857	0	0.0171592	0	20.5569	0.265232	0.051033	0	3.29584	1
591	2011	2	-0.123656	0.00440273	-0.00745035	0.0555973	0.0238207	0	0.0255883	0	21.7157	0.809792	0.001272	0	3.21888	1
591	2012	0	-0.261431	-0.44828	0.00333525	0.0411692	-0.00540252	0	0.117495	0	21.7964	0.817919	0.006771	0	3.2581	1
591	2013	4	0.297325	0.249349	0.00602429	0.0427872	-0.0213669	0	0.104071	0	21.8774	0.823249	0.00664	0	3.29584	1
591	2017	8	-0.73961	-0.917098	-0.00029727	0.0436672	0.0726337	0	0.000551	0	24.1748	0.611733	0.026441	0	3.43399	1
591	2018	6	0.456051	0.538886	-0.0113547	0.0511688	0.0528277	0	5.28e-05	0	24.2561	0.623772	0.026012	0	3.46574	1
591	2019	1	-1.14796	-0.789955	0.00559467	0.0430212	0.0472614	0	0.0004674	0	24.3463	0.640408	0.025263	0	3.46574	1
592	2010	0	0.549692	0.232626	0.00707261	0.0813632	0.00426289	1	0.0928878	0	21.3792	0.355135	0.060592	0	2.89037	0
592	2011	0	0.208692	0.290433	-0.0090418	0.0623649	0.0260196	1	0.0973267	0	21.3235	0.32262	0.004541	0	2.94444	0
592	2012	0	-0.150501	-0.40837	0.00679077	0.0728884	0.00472933	1	0.0643133	0	21.325	0.303001	0.009088	0	2.99573	0
592	2013	0	-0.343463	-0.0231114	0.0117561	0.0560263	0.0102303	0	0.0710575	0	21.3259	0.262255	0.026713	0	3.04452	0
592	2015	3	-0.204345	-0.0305202	0.0111921	0.127577	0.0478844	0	0.0318072	0	22.0577	0.0980137	0.014063	0	3.13549	0
592	2017	1	-0.416827	-0.187478	-0.00401216	0.0462323	0.018374	0	0.117393	0	22.1923	0.194945	-0.001614	0	3.21888	0
592	2018	1	-0.0223803	-0.361501	-0.0138719	0.0674725	0.0321854	0	0.0301565	0	22.1828	0.213906	0.007264	0	3.2581	0
592	2019	0	-2.27029	-1.06676	0.0037986	0.06999	0.0255589	0	0.106737	0	22.1704	0.158587	0.004224	0	3.29584	0
593	2010	0	-0.0699228	-0.123145	-0.0003979	0.055261	-0.0274116	1	0.0751243	0	20.3356	0.583379	0.009646	0	3.17805	0
593	2011	0	-0.111995	-0.166518	-0.0060701	0.0509852	-0.039652	0	0.0745178	0	20.2976	0.488884	0.077033	0	3.21888	0
593	2012	0	-0.850794	-0.580966	0.00061412	0.0413067	-0.0351287	1	0.0743206	0	20.257	0.464663	0.025375	0	3.2581	0
593	2013	2	-1.07266	-0.415033	0.00266363	0.0452551	-0.0121949	0	0.0492531	0	20.6245	0.263404	0.051	0	3.29584	0
593	2014	5	-0.152314	-0.114063	0.00320234	0.0403151	0.00049266	1	0.0690506	0	20.4602	0.13501	0.020505	0	3.3322	0
593	2015	3	-0.451003	-0.529293	0.0257063	0.145827	-0.00606077	0	0.102765	0	20.4878	0.177676	0.018083	0	3.3673	0
593	2016	0	0.167613	-0.161303	-0.00247332	0.0670909	-0.0192499	1	0.0765364	0	21.1812	0.300704	-0.043589	0	3.4012	0
593	2017	0	1.37543	0.985608	-0.00258842	0.0613438	-0.0127371	0	0.107576	0	21.2689	0.357766	0.016221	0	3.43399	0
593	2018	1	-1.08668	-0.530104	-0.0022031	0.117613	-0.0280704	1	0.0873431	0	21.214	0.432778	-0.110957	0	3.46574	0
595	2010	0	-0.0148195	-0.303115	-0.00245132	0.062412	-0.0330547	1	0	0	20.4252	0.722021	-0.19414	0	2.70805	1
595	2013	0	-0.674702	-0.478251	-0.0015732	0.0514131	-0.0415132	1	0	0	20.7774	0.738589	-0.12604	0	2.89037	0
595	2016	0	-0.830966	-0.748916	0.0159083	0.110806	-0.0293288	0	0.0089248	0	20.9061	0.448156	-0.070077	0	3.04452	0
595	2019	0	-1.55713	-1.14634	0.0118315	0.128082	-0.0259287	1	0.0061197	0	21.145	0.749768	-0.193267	0	3.17805	0
596	2010	0	0.57479	0.202797	0.0192356	0.0667926	-0.00190386	0	0.0243833	0	21.3427	0.435138	0.196019	0	2.70805	1
596	2011	0	-0.100354	0.159052	0.00276104	0.0517432	0.0323452	0	0.0076756	0	22.1683	0.349073	0.185709	0	2.77259	1
596	2012	0	-0.158138	-0.129641	-0.0022261	0.0659614	0.0313146	0	0.0111984	0	22.3925	0.364091	0.151957	0	2.83321	1
597	2010	0	1.441	0.859697	-0.0067518	0.0547546	0.0107992	1	0	0	22.447	0.630044	0.009803	1	2.89037	1
597	2011	0	-0.889114	-0.717591	-0.0144084	0.0657772	0.0767642	1	0	0	22.4935	0.702104	-0.066779	1	2.94444	1
597	2012	0	-0.329569	-0.181076	-0.00162304	0.0545673	0.0242914	0	0	0	22.5139	0.706934	0.000915	1	2.99573	1
597	2013	0	0.00210953	0.120797	0.00368842	0.0599151	-0.00066599	0	0	0	22.7454	0.788334	-0.024388	1	3.04452	1
597	2015	0	0.0903652	0.0840799	0.00390939	0.091739	-0.00352809	1	0.0001841	0	22.8857	0.723788	-0.045426	0	3.13549	1
597	2016	0	0.0267408	0.39799	0.0012178	0.0613143	-0.0119239	0	0.0001634	0	23.0046	0.751378	0.002851	0	3.17805	1
597	2017	7	-0.692327	-0.748646	0.00486627	0.0592314	0.0350625	0	0.000151	0	23.0835	0.759463	0.009033	0	3.21888	1
597	2018	3	-1.13441	-0.588078	-0.00146133	0.0538222	0.00719272	0	0	0	23.1845	0.693411	0.01805	0	3.2581	0
598	2010	0	0.305958	0.349808	0.0128008	0.0620604	0.00912423	0	0.0029108	0	21.6741	0.365283	0.096402	1	2.70805	1
598	2011	0	-0.0266491	0.0962403	-0.00278024	0.0556499	0.0823998	0	0.002753	0	22.682	0.474344	0.088507	1	2.77259	1
598	2012	0	-0.509938	-0.582177	-0.00124796	0.0382622	0.0428447	0	0.0025193	0	22.845	0.478082	0.093334	1	2.83321	1
599	2010	0	0.373593	0.34468	-0.00784582	0.0599923	0.00480806	0	0.0014373	0	22.2728	0.68597	0.008076	0	2.70805	1
599	2011	0	-1.21835	-0.47002	-0.00573208	0.0447605	0.0695359	0	0.0013266	0	22.3157	0.691834	0.007496	0	2.77259	1
599	2012	0	-1.8637	-0.871359	-0.00121492	0.0441331	0.0191524	0	0.0013032	0	22.2948	0.680971	0.004316	0	2.83321	1
599	2016	8	-0.342443	-0.308795	-0.00235396	0.0665183	-0.00921834	0	0.0053898	0	22.704	0.627498	0.011848	0	3.04452	1
599	2018	5	-0.148568	-0.0232567	-0.00934665	0.0443208	0.0154754	0	0.0004426	0	22.9166	0.570377	0.00333	0	3.13549	1
599	2019	2	-1.1788	-0.851262	0.00661746	0.0623255	0.0218559	1	0.017799	0	23.0139	0.63229	-0.033058	0	3.17805	1
600	2012	1	-0.583124	-0.271322	-0.00029361	0.0286257	0.052826	0	0.0002111	0	23.557	0.751395	0.01045	0	2.94444	1
600	2013	0	-0.721754	-0.26638	0.00205414	0.0342374	0.0262831	0	0.0001551	0	23.6136	0.712163	0.061318	0	2.99573	1
600	2014	1	-0.685233	-0.442759	0.0181724	0.0446464	0.0119181	0	0.0278749	0	23.9527	0.566119	0.113916	0	3.04452	1
600	2015	0	-1.29135	-0.876729	0.00495113	0.0848392	0.0515089	0	0.0294114	0	23.9754	0.513648	0.102688	0	3.09104	1
600	2017	0	-1.02854	-0.731522	0.0019608	0.0954554	0.07344	1	0.0292172	0	24.1626	0.583054	0.010331	0	3.17805	1
600	2018	6	-0.199566	-0.495997	-0.00610063	0.0636764	0.0560833	0	0	0	24.1844	0.577559	0.020998	0	3.21888	1
600	2019	4	-1.00611	-0.858203	0.00058998	0.0479507	0.04772	0	0.0036513	0	24.2001	0.570936	0.027879	0	3.2581	1
601	2010	0	-1.41092	-1.20291	-0.0026632	0.0620689	0.0191848	0	0	0	22.8521	0.619481	0.008083	0	2.89037	1
601	2011	0	-0.479087	-0.490139	-0.00782277	0.0478882	0.0993082	0	0	0	22.8238	0.602083	0.010515	0	2.94444	1
601	2012	0	-0.122212	-0.31582	0.0023219	0.0315315	0.0394748	0	0	0	22.8618	0.603037	0.017735	0	2.99573	1
601	2013	0	-1.7814	-1.28583	0.00504415	0.0344335	0.019655	0	0	0	22.8854	0.570881	0.02729	0	3.04452	1
601	2014	1	-0.609389	-0.622089	0.00641398	0.0424278	0.00367182	0	0.0007538	0	22.8764	0.535824	0.031318	0	3.09104	1
601	2016	2	0.104581	-0.104811	-0.00284288	0.0604337	0.00762032	0	0.0015579	0	22.9018	0.490746	0.053425	0	3.17805	1
601	2019	0	-0.00194268	0.0931086	0.00929596	0.045862	0.0279475	0	0.0010181	0	23.1399	0.543918	0.038151	0	3.29584	0
603	2017	0	-0.183714	-0.239688	-0.0046279	0.0386428	0.0154801	1	0.295251	0	22.1629	0.305247	0.130887	0	3.17805	0
603	2018	0	1.5665	0.756427	-0.0019091	0.0710711	-0.00209214	1	0.0035814	0	22.034	0.420842	0.140633	0	3.21888	0
605	2017	0	-0.44363	-0.368883	0.00222114	0.11024	0.0207644	0	0.0030181	0	22.4554	0.562089	0.038418	0	3.09104	0
607	2010	1	0.436429	0.0263361	0.00081288	0.0735491	-0.0184116	1	0	0	21.2003	0.727613	-0.097073	0	2.89037	0
607	2012	12	0.236622	0.195794	0.00665314	0.0501448	-0.0132893	0	0	0	21.424	0.726068	0.025625	0	2.99573	0
607	2013	10	-0.051157	-0.135778	-0.00077797	0.0349515	-0.0249582	0	0	0	21.3936	0.703136	0.017821	0	3.04452	0
607	2015	46	-0.333656	-0.280557	0.0176217	0.13898	0.0158007	0	0.000142	0	21.5966	0.286123	0.145041	0	3.13549	1
607	2017	44	-0.135285	0.103701	-0.0121144	0.04129	0.0054402	1	0.0367436	0	21.8866	0.373694	0.068111	0	3.21888	1
607	2018	37	-0.484033	-0.424301	-0.00581937	0.0630807	0.00603367	1	0.0059609	0	21.9015	0.346797	0.048612	0	3.2581	1
607	2019	29	-0.710006	-0.165966	0.00662927	0.0772347	0.00860798	1	0.0959512	0	21.9938	0.443476	0.01641	0	3.29584	1
608	2010	0	-0.173232	-0.0860086	-0.000813	0.0485675	0.0173833	0	0.318034	1	22.5892	0.555911	0.062959	0	2.70805	0
608	2011	1	-1.29622	-0.962947	-0.0109971	0.0511455	0.0904238	0	0.319451	1	22.5569	0.511386	0.029455	0	2.77259	0
608	2012	0	-0.664761	0.0353526	0.00880484	0.0333608	0.0369793	0	0.289748	1	22.6446	0.507563	0.041275	0	2.83321	0
608	2013	6	0.0228893	-0.202016	-0.00177204	0.0345199	0.0170289	0	0.285093	1	22.8705	0.595973	0.024423	0	2.89037	0
608	2015	2	0.63189	0.401574	0.00887622	0.0850473	0.014837	0	0.357882	1	23.0508	0.597069	0.006359	0	2.99573	0
608	2017	1	1.12971	0.970875	-0.00726405	0.044701	0.0305758	0	0.357882	1	22.6995	0.490094	0.022354	0	3.09104	0
608	2018	0	-1.08348	-0.335319	-0.00060016	0.0968936	0.0213313	0	0.357882	1	22.6078	0.433104	0.012281	0	3.13549	0
609	2018	0	-0.530169	-0.237328	-0.0108744	0.0795394	-0.011334	1	0.0010063	0	21.8103	0.489026	-0.026109	1	3.2581	0
609	2019	0	-1.56167	-0.802935	0.00356169	0.0765732	0.00552136	0	0.010317	0	22.1589	0.6333	0.007192	0	3.29584	0
610	2010	0	0.983476	-0.17014	0.009865	0.0657596	-0.0196492	0	0.006175	0	20.6945	0.569959	0.028586	0	2.83321	1
610	2011	1	-0.0299929	-0.102995	-0.00880882	0.0644313	-0.0220413	0	0.0090124	0	20.3164	0.344432	0.033633	0	2.89037	1
610	2012	0	-0.277574	-0.840377	0.00129174	0.0488002	-0.0236589	0	0.119415	0	20.2588	0.269678	0.032683	0	2.94444	1
610	2013	2	0.194148	0.311624	0.00137115	0.0462039	-0.0212416	0	0.0387864	0	20.2813	0.27882	0.013408	0	2.99573	1
610	2015	1	-0.187462	-0.277177	0.0133563	0.105804	-0.00856344	0	0.0283364	0	20.8691	0.280704	0.009927	0	3.09104	1
610	2016	2	-0.933251	-0.867846	0.00149194	0.0792812	-0.0295794	0	0.0230111	0	21.0467	0.388244	0.007167	0	3.13549	1
610	2017	1	0.0575503	-0.181222	-0.00478509	0.0417538	-0.0210466	0	0.061757	0	21.0618	0.416292	-0.014454	0	3.17805	1
610	2018	2	-1.15999	-0.762618	-0.00460623	0.0951258	-0.0182885	0	0.0241272	0	20.9127	0.279825	0.066182	0	3.21888	1
610	2019	3	-1.6368	-1.28583	0.00794725	0.0943772	-0.00573172	1	0.107978	0	20.9379	0.309182	-0.026397	1	3.2581	1
611	2010	0	-1.88889	-0.960477	0.00316198	0.0709725	-0.00070589	0	0.0004748	0	20.6525	0.188211	0.038196	1	2.89037	0
611	2011	0	-0.091138	-0.00234974	-0.00662863	0.0787202	-0.00641744	1	0	0	20.2787	0.0540344	0.007757	1	2.94444	0
611	2013	0	0.143214	0.063518	0.00062363	0.0413475	-0.0118018	0	0	0	20.4218	0.194868	0.015508	1	3.04452	0
612	2010	0	-0.636341	-0.454133	-0.002546	0.0677475	0.0112424	1	0	0	22.0986	0.483829	0.029415	0	2.89037	1
612	2011	0	-0.799889	-0.461746	-0.0122244	0.0515429	0.0690593	0	0	0	22.317	0.502092	0.085723	0	2.94444	1
612	2012	0	-1.2882	-1.2504	0.00093278	0.0457377	0.0280555	1	0	1	22.5399	0.602019	-0.002774	0	2.99573	1
612	2013	0	-0.648659	-0.479108	0.00076946	0.0433667	0.0287463	0	0.0013676	1	22.6967	0.399113	0.03898	0	3.04452	0
612	2015	0	0.17481	0.363564	-0.00279769	0.0857519	0.0277635	1	0.0115885	0	22.8783	0.447863	-0.007035	0	3.13549	0
612	2016	0	-0.346322	-0.482577	0.0169048	0.0850856	0.013217	0	0.0566504	0	22.7087	0.378894	0.012472	1	3.17805	0
612	2017	0	-0.308589	-0.186298	-0.0030091	0.0457812	0.0324135	0	0.0552673	0	22.7335	0.369023	0.023832	1	3.21888	0
612	2018	0	-0.044114	-0.168892	-0.0150835	0.0553141	0.025021	1	0	0	22.7307	0.432418	-0.059308	0	3.2581	0
612	2019	0	-0.47236	-0.562206	0.00351173	0.0616919	0.0258388	0	0.0588258	0	22.6711	0.384877	0.014753	0	3.29584	0
615	2015	1	-0.349314	-0.467814	0.0212401	0.140945	-0.00845905	0	0.0323669	0	22.717	0.733866	0.037592	0	2.99573	0
615	2018	0	-0.838224	-0.510269	-0.00939243	0.0763298	0.00173782	1	0.010661	0	23.2316	0.757065	0.011837	0	3.13549	0
615	2019	0	-1.06818	-1.04454	-0.00233492	0.048737	0.01755	0	0.0173507	0	23.0465	0.739542	0.011019	0	3.17805	0
619	2011	0	0.610483	0.266961	-0.00992631	0.0463397	0.0735142	1	0	0	22.124	0.451667	0.031257	0	2.77259	1
619	2012	0	-0.246369	-0.32071	0.0121262	0.052526	0.02698	0	0.0007011	0	22.2246	0.457357	0.054103	0	2.83321	1
619	2015	0	-0.495883	-0.397509	0.0141028	0.110083	0.0195061	0	0.0007209	0	22.0866	0.321319	0.029565	0	2.99573	1
619	2017	0	0.22352	0.487145	-0.00634624	0.038975	0.0140234	0	0.0007212	0	21.9813	0.252183	0.003998	0	3.09104	1
619	2018	0	0.0248337	-0.110067	-0.00857714	0.0348546	0.0196295	0	0.0006326	0	22.0554	0.30386	0.000857	0	3.13549	1
619	2019	0	0.474872	0.440924	0.00249902	0.0286257	0.0179547	0	0.0402192	0	22.122	0.337815	0.002836	0	3.17805	1
620	2012	0	-0.457596	-0.359945	0.00288931	0.0577874	0.0373704	1	0.0506343	0	23.0818	0.712403	0.067936	0	2.99573	0
620	2013	0	-0.560586	-0.63328	0.00190678	0.036519	0.021941	1	0.0357764	0	23.6282	0.806703	0.034697	0	3.04452	0
620	2015	0	0.0584628	0.23011	0.0126836	0.117362	0.0278624	0	0.0843582	0	24.2495	0.800459	0.009812	0	3.13549	0
620	2016	3	-0.534691	-0.989082	-0.0008828	0.0703735	0.0201769	0	0.0749754	0	24.5204	0.843706	0.012126	0	3.17805	0
620	2017	10	-0.477201	-0.162244	-0.00703165	0.0304623	0.0827135	0	0.0576888	0	24.6609	0.840289	0.017999	0	3.21888	0
620	2018	2	0.379987	-0.217178	-0.00621122	0.0397187	0.0445523	0	0.0553224	0	24.7049	0.813805	0.023789	0	3.2581	0
623	2011	2	-0.783677	-0.249587	-0.00523265	0.0496036	0.112911	0	0.0067047	0	23.0339	0.0977966	0.214483	0	2.94444	0
623	2012	1	-0.00111002	0.00548832	0.00265773	0.0431856	0.0683174	1	0.0064411	0	23.1177	0.110211	0.061768	0	2.99573	0
623	2013	1	-0.788972	-0.592011	0.00248938	0.0554394	0.0636624	1	0.0081551	0	23.217	0.11983	0.092094	0	3.04452	0
623	2015	0	-0.2052	-0.0382798	0.00024906	0.0700031	0.0897905	0	0.0563066	0	23.7107	0.113463	0.154854	0	3.13549	0
623	2016	0	-2.27029	-1.28583	0.0018293	0.0586436	0.0641511	1	0.0723949	0	23.7359	0.072096	0.082432	0	3.17805	0
623	2019	1	-0.833381	-0.32992	0.00345369	0.0353747	0.0621212	0	0.0534041	0	23.9737	0.130081	0.055228	0	3.29584	0
625	2010	0	0.228605	0.230303	-0.00636555	0.047469	0.0418054	0	0.0078712	1	24.1396	0.652501	0.072012	0	2.70805	1
625	2011	0	1.16472	0.379404	-0.00650839	0.0424584	0.112911	1	0.0078836	1	24.3215	0.599021	0.027417	0	2.77259	1
625	2012	0	0.206169	0.389585	0.0124778	0.0493649	0.0840973	0	0.0051006	1	24.5545	0.666268	0.034241	0	2.83321	1
625	2013	1	-0.358569	-0.142325	0.0127916	0.0672011	0.0610707	0	0.0048408	1	24.7004	0.650706	0.069731	0	2.89037	1
625	2014	2	-0.129507	0.0138436	0.00809636	0.0474651	0.0179728	0	0.0079486	1	24.9673	0.63472	0.120966	0	2.94444	1
625	2015	1	-0.546086	-0.111446	0.0038245	0.0763812	0.0757771	0	0.0060261	1	25.2165	0.617805	0.124732	0	2.99573	1
625	2016	3	-0.551252	-1.20982	-0.00101502	0.0378571	0.0630065	0	0.0041335	1	25.3915	0.592968	0.104904	0	3.04452	1
625	2018	12	-0.14078	-0.265995	-0.010744	0.0416077	0.0997932	1	7.84e-05	1	25.2611	0.506327	0.007248	0	3.13549	1
625	2019	8	0.104969	-0.0101446	0.0102255	0.0653092	0.0693367	1	0.0323825	1	25.3043	0.549934	-0.027724	0	3.17805	1
626	2010	1	0.524786	0.187005	0.00067204	0.053627	-0.00698664	0	0.011759	0	22.073	0.842081	0.038507	0	2.83321	0
626	2011	0	-1.46035	-1.17006	0.00219396	0.0697938	0.0598101	0	0.0080098	0	22.3254	0.831046	0.013423	0	2.89037	0
626	2012	0	0.894978	0.12459	-0.00020522	0.0782823	0.0134617	0	0.0088832	0	22.3429	0.821884	0.01007	0	2.94444	0
626	2013	0	-0.579252	-0.303259	0.00380819	0.050788	-0.0114447	0	0.0162368	0	22.4428	0.832431	0.025475	0	2.99573	0
626	2016	0	-1.24513	-0.943975	0.00569327	0.0755983	-0.00189303	0	0.0743308	0	23.2356	0.740831	0.052814	0	3.13549	0
626	2018	0	-0.756631	-0.303192	-0.0120582	0.0634366	0.00078677	0	0.0127737	0	22.6629	0.612464	0.011683	1	3.21888	0
626	2019	0	-1.14167	-0.556723	0.00438613	0.054387	0.0165735	0	0.131333	0	22.648	0.582253	0.028461	1	3.2581	0
628	2010	0	-0.473905	-0.745254	-0.0042667	0.0680497	-0.0177433	0	0.0444273	0	21.7356	0.886596	0.001963	0	2.94444	1
628	2012	0	-1.63764	-1.16027	0.00200642	0.0802163	-0.0176529	0	0.0385161	0	21.7736	0.886596	0.000152	0	3.04452	1
628	2013	0	-0.5646	-0.330514	-9.421e-05	0.0471667	-0.0210146	0	0.0362447	0	21.9308	0.886596	0.005932	0	3.09104	1
628	2014	1	-0.185817	-0.250693	0.00682194	0.0552039	-0.020221	0	0.03613	0	22.0266	0.886596	-0.011334	0	3.13549	1
628	2015	0	-1.07381	-0.117917	0.0244622	0.141314	-0.0321448	0	0.0338081	0	22.1023	0.827119	0.012856	0	3.17805	1
628	2016	1	-0.68835	-0.278114	-0.00110298	0.0744104	-0.0374635	0	0.0705605	0	21.9713	0.792944	0.009041	1	3.21888	1
628	2017	0	-1.90553	-0.619646	-0.00918022	0.0503963	-0.00485563	0	0.0512279	0	21.8173	0.738966	0.009001	1	3.2581	1
628	2018	0	0.518578	0.317531	0.004811	0.0555018	-0.0442077	0	0.0246496	0	21.9825	0.752415	0.024709	1	3.29584	1
628	2019	1	0.330231	0.297148	0.00082475	0.0408533	0.00193654	0	0.0814283	0	22.4951	0.812086	0.022643	0	3.3322	1
629	2011	2	-1.25877	-0.892659	-0.00938873	0.0689315	0.112911	0	0.0013666	0	24.1679	0.525744	0.000251	0	2.94444	1
629	2012	2	0.0741178	0.068328	0.00139298	0.0595886	0.0788321	0	0.0013233	0	24.1592	0.504488	0.019185	1	2.99573	1
629	2013	1	0.535122	0.208389	-0.0102829	0.0381583	0.0549154	0	0.0010824	0	24.2998	0.577386	0.016826	0	3.04452	1
631	2012	0	-1.0007	-1.03416	0.0154211	0.076478	0.0373135	1	0.0097396	0	23.1282	0.746061	0.053762	0	2.99573	0
631	2013	0	0.0454526	0.0444823	-0.00666302	0.0569541	0.0147135	0	0.0082656	0	23.2792	0.766583	0.050904	0	3.04452	0
631	2016	0	-0.586853	-0.604778	-0.00336972	0.072325	0.00961378	0	0.0499583	0	23.535	0.662786	0.025316	0	3.17805	0
631	2017	0	-0.612004	-0.813833	-0.00176804	0.0286257	0.0480056	0	0.0606102	0	23.34	0.553553	0.04996	0	3.21888	0
631	2018	0	0.574784	0.00869727	-0.00483673	0.0428708	0.0356342	0	0.042528	0	23.2594	0.487119	0.083946	0	3.2581	0
633	2013	0	0.258621	0.327337	-0.00322092	0.041367	-0.0269342	0	0	0	19.9403	0.231722	0.018073	0	3.17805	0
633	2018	0	-0.121076	-0.0310728	-0.00922492	0.113784	-0.0527652	0	7.42e-06	0	20.7684	0.845045	0.00128	1	3.3673	0
633	2019	0	-0.0822422	-0.0563537	-0.00040885	0.0570148	-0.039175	0	0.0035157	0	20.8326	0.84009	-0.010597	1	3.4012	0
635	2010	0	-0.443722	-0.218529	-0.00275226	0.0516725	-0.00304115	0	0.0038531	0	22.0258	0.745928	0.035203	0	2.70805	1
635	2011	0	-0.19687	-0.130395	-0.00170969	0.058859	0.0480305	0	0.0023228	0	22.045	0.731939	0.028112	0	2.77259	1
635	2012	0	0.860604	0.698268	-0.00645508	0.0469368	0.0306776	0	9.87e-05	0	22.0114	0.26082	0.007959	0	2.83321	1
635	2013	0	-0.995709	-0.355346	0.00337277	0.0457094	0.0234574	0	0	0	21.9907	0.227402	0.021459	0	2.89037	1
635	2016	0	-1.45845	-1.18759	0.0213512	0.0900534	0.0140678	0	0.0018686	0	21.9263	0.130624	0.033919	0	3.04452	1
635	2017	2	1.11616	0.851338	-0.0138214	0.0722386	0.015359	0	0	0	21.9599	0.13317	0.027549	0	3.09104	1
635	2018	0	0.271871	0.0147576	-0.00513235	0.0810505	0.0303194	0	0	0	21.8662	0.156592	0.00816	0	3.13549	1
635	2019	0	0.641356	0.569662	-0.00048565	0.0412957	0.0213277	0	0	0	21.8541	0.137681	0.016388	0	3.17805	1
636	2010	1	0.361683	-0.0666181	0.00804588	0.0601879	0.0189643	0	0.146645	0	21.916	0.26868	0.07426	0	2.83321	1
636	2012	8	-0.769841	-0.700951	0.00080696	0.0500471	0.0228734	0	0.0757268	0	21.9108	0.329583	0.021334	0	2.94444	1
636	2013	3	-0.376627	-0.308522	-0.00104985	0.040512	0.0128282	0	0.0778568	0	22.0762	0.402173	0.024858	0	2.99573	1
636	2016	3	0.146775	0.399646	-0.002297	0.0653661	0.014543	0	0.0796699	0	22.6168	0.319639	0.014121	0	3.13549	1
636	2018	9	-0.586293	-0.12655	0.00173618	0.0883335	0.0473964	0	0.0025759	0	22.6753	0.215138	0.153875	0	3.21888	1
636	2019	8	0.627227	0.366103	0.00986671	0.0808732	0.0324564	1	0.0996913	0	22.6694	0.194626	0.04947	0	3.2581	1
637	2019	0	0.168664	0.276436	0.00542464	0.0595628	-0.00181531	0	0.0332183	0	21.1309	0.312399	0.082494	0	3.46574	0
638	2011	0	1.34053	0.793143	-0.00623882	0.0423077	-0.0191598	1	0	0	20.5215	0.578843	0.01462	0	2.94444	0
638	2012	0	-1.45442	-0.74339	0.0057739	0.0584277	-0.0323167	1	0	0	20.7436	0.714257	0.005456	0	2.99573	0
638	2013	0	-0.99597	-0.580423	0.005923	0.076772	-0.0386903	1	0	0	20.9019	0.729228	-0.012145	0	3.04452	0
638	2018	49	-0.864517	-0.558155	-0.00993185	0.0966872	-0.0527652	1	0	0	20.4331	0.739379	-0.173498	0	3.2581	0
639	2018	0	-0.599475	-0.86558	-0.0128345	0.0576702	0.0264787	0	0	1	23.0534	0.51104	0.059166	0	3.46574	0
639	2019	0	-0.148591	0.0522072	0.0010859	0.0473945	0.0238777	1	0.0143028	1	22.8201	0.496239	-0.104564	1	3.46574	0
650	2010	0	0.514441	0.863876	0.0115585	0.0552893	-0.00311761	0	0.0062545	0	21.1141	0.382993	0.174231	0	2.70805	0
650	2016	14	-0.414223	0.0690323	-0.00674676	0.0506378	0.0139629	0	0.0023558	0	22.0752	0.170875	0.122712	0	3.04452	0
650	2018	2	-0.68062	-0.59796	0.00312871	0.062067	0.0412582	0	0.0017034	0	22.2529	0.151987	0.132988	0	3.13549	0
652	2012	0	0.665211	0.0740537	-0.0024958	0.0426683	0.0464107	1	0.0018712	0	23.5253	0.830865	0.002349	0	3.04452	1
652	2016	1	-2.17407	-1.08365	-0.00244	0.0756797	0.0093033	0	0.0295257	1	24.1913	0.864875	0.014112	0	3.21888	1
652	2017	1	-0.070178	0.0347042	-0.00342725	0.0429526	0.0688237	0	0.0281076	1	24.214	0.852533	0.016818	1	3.2581	1
652	2018	0	-0.992013	-0.871367	-0.00600771	0.0510926	0.0256104	0	0.00241	1	24.2676	0.850991	0.013327	1	3.29584	1
652	2019	0	-0.753716	-0.611238	0.00575052	0.0509973	0.0374179	0	0.0025046	1	24.2565	0.82546	0.009632	1	3.3322	1
655	2016	0	-0.494692	-0.326326	0.00212935	0.0742054	0.0105442	1	0.0717012	0	21.8228	0.125634	-0.177073	0	3.3322	1
655	2017	0	-0.539246	-0.648723	-0.00244043	0.0508786	0.00661906	0	0.0809885	0	21.701	0.13236	-0.113139	0	3.3673	1
656	2011	0	0.0201406	-0.1879	0.00662359	0.061681	0.112911	0	0.0355542	0	24.3437	0.855081	0.032147	1	3.21888	0
656	2012	0	0.245695	0.0228542	0.00652353	0.0692448	0.0783514	0	0.0509368	0	24.6748	0.846984	0.027929	1	3.2581	0
656	2016	10	-1.66956	-1.28583	0.00172666	0.0580798	0.04653	0	0.0292995	0	25.4169	0.793754	0.017484	1	3.4012	0
656	2017	2	-0.48412	-0.664224	0.00038781	0.0443779	0.112911	0	0.0205495	0	25.7218	0.857869	0.017144	1	3.43399	0
656	2018	2	-0.405629	-0.398496	0.00604057	0.0355098	0.0887976	0	0.0156686	0	25.7218	0.836295	0.020721	1	3.46574	0
656	2019	0	-0.375453	-0.360467	0.00652469	0.0522023	0.0773497	0	0.0269152	0	25.7218	0.837841	0.02302	0	3.46574	0
659	2010	0	-0.021277	-0.204986	0.00150169	0.0465262	0.0185304	0	0	1	22.5074	0.502319	0.036536	0	3.13549	0
659	2011	0	-0.169417	-0.298208	-0.00353218	0.0655122	0.0833034	0	0.0204632	1	22.509	0.505273	0.012273	0	3.17805	0
659	2012	0	-0.673056	-0.302337	-0.00291133	0.0538624	0.0308868	1	0.0204659	1	22.5055	0.551759	-0.034196	0	3.21888	0
659	2019	1	-1.52728	-0.971616	-0.00594529	0.0432895	-0.014906	0	0.134011	0	21.5888	0.723472	0.00661	0	3.46574	0
661	2010	0	-0.254849	-0.109322	0.0186988	0.0714229	-0.00784281	0	0.0348485	0	21.2895	0.543646	0.076434	1	2.89037	1
661	2012	0	-0.0187011	-0.0525027	0.013559	0.0628149	-0.00025147	0	0.024289	0	21.5624	0.436626	0.183689	1	2.99573	1
661	2013	0	-0.256052	-0.126528	0.0128955	0.0598598	0.0160772	0	0.0191205	0	21.7545	0.39257	0.164487	1	3.04452	1
663	2010	0	-1.07386	-0.931718	0.00283922	0.0534577	-0.0186122	0	0.125449	0	21.143	0.718408	0.008046	0	2.83321	1
663	2011	0	0.32386	-0.0228054	-0.01084	0.0539933	0.00081319	1	0.121488	0	21.1364	0.75086	-0.029099	0	2.89037	1
663	2012	0	-2.03371	-1.28583	0.0146669	0.0998002	-0.0243586	0	0.107641	0	21.1016	0.739844	0.009265	0	2.94444	1
663	2013	0	-1.81479	-0.921524	0.0084054	0.0772264	-0.0320909	0	0.0800046	0	21.0269	0.733792	0.009788	0	2.99573	1
663	2015	0	-0.686708	-0.71214	0.0153718	0.135649	0.00184328	0	0.0267417	0	22.1055	0.486907	0.01774	0	3.09104	1
663	2016	3	-0.552959	-0.434771	0.00208378	0.0643032	-0.0110959	0	0.0265353	0	22.1874	0.500101	0.031084	0	3.13549	1
663	2017	8	0.0136803	0.247089	0.0020151	0.0384519	0.0119432	0	0.0206393	0	22.1496	0.46751	0.016797	0	3.17805	1
665	2010	0	-0.062077	-0.134417	0.0154624	0.0752229	-0.0274716	0	0	0	20.7103	0.715773	0.04199	0	3.13549	1
665	2011	0	-0.282718	-0.264733	-0.00444953	0.0578245	-0.0513634	0	0	0	20.6895	0.685234	0.055239	0	3.17805	1
665	2012	1	-0.0153159	0.0852814	-0.00154502	0.0607868	0.022321	0	0.0061704	0	21.8992	0.340707	0.05788	0	3.21888	1
665	2015	24	1.5665	0.826313	0.0141769	0.0916374	0.0418532	0	0.0230894	0	22.7521	0.296669	0.049151	1	3.3322	1
667	2010	0	-1.079	-0.517795	-0.00586653	0.0458241	0.0290633	1	0.0372914	0	22.9874	0.474821	0.022071	0	3.09104	0
667	2011	0	-2.05277	-0.58511	-0.00571992	0.0346822	0.112911	0	0.0344499	0	23.1111	0.502322	0.016155	0	3.13549	0
667	2013	0	-1.00132	-0.762168	-0.00349362	0.0293359	0.0282634	0	0.0287542	0	23.4367	0.630405	0.003626	0	3.21888	0
667	2015	0	-0.899433	-0.592905	0.0142556	0.106416	0.024869	0	0.043294	0	23.5829	0.652122	0.025459	0	3.29584	0
667	2016	0	-0.752726	-0.490833	-0.00473837	0.0479243	0.0143406	0	0.0395249	0	23.6245	0.624281	0.037569	0	3.3322	0
667	2018	1	-0.357531	-0.22195	-0.00275075	0.041867	0.0350939	1	0.0318711	0	23.863	0.662576	0.007391	0	3.4012	0
667	2019	0	-0.348523	-0.137749	0.00194294	0.0286257	0.0370779	1	0.0253391	0	24.0382	0.736813	-0.008214	0	3.43399	0
668	2016	0	0.0173445	0.2863	-0.00072266	0.0696519	-0.0414838	1	0.0229017	0	21.4295	0.663022	-0.024395	0	3.3673	0
668	2017	0	0.283228	0.312038	-0.00920408	0.0401474	-0.0120144	0	0.0197373	0	21.539	0.691801	0.006481	0	3.4012	0
668	2018	0	-1.73938	-0.708178	-0.00623727	0.0614777	-0.0347241	0	0.0099276	0	21.7597	0.659968	0.004336	0	3.43399	0
668	2019	0	-0.483652	-0.531513	0.00734125	0.0554507	-0.00210723	0	0.121762	0	21.7215	0.594564	0.01525	0	3.46574	0
670	2018	7	0.321992	0.0106486	-0.0112979	0.0870082	-0.0527652	1	0	0	19.9403	0.220098	-0.225032	0	3.4012	0
671	2010	1	0.335866	0.308952	0.00477367	0.0663239	0.016808	0	0.0491213	0	22.4989	0.534319	0.120348	0	2.99573	0
671	2012	0	-0.301131	-0.111866	0.0163847	0.0530419	0.0489225	0	0	0	23.5233	0.764088	0.036083	0	3.09104	0
671	2013	8	0.0745384	0.23292	0.00424921	0.057258	0.0315194	0	0	0	24.211	0.868614	0.02435	0	3.13549	0
671	2014	2	-0.179289	0.0242132	0.00984943	0.0668595	0.00469733	0	0	0	24.5569	0.846881	0.032475	0	3.17805	0
671	2015	0	-0.708127	-0.753459	0.0149283	0.0978556	0.0481871	0	0.0177531	0	24.9742	0.804169	0.029771	0	3.21888	0
671	2017	3	-0.10339	-0.266833	0.00823986	0.0451808	0.112911	0	0.0273481	0	25.7218	0.856649	0.013356	1	3.29584	0
671	2018	3	-0.266676	0.0656245	-0.00569045	0.0673263	0.0916394	0	0.0325553	0	25.7218	0.844228	0.016391	1	3.3322	0
672	2019	5	-0.94139	-0.574992	0.017029	0.0544674	0.0292227	0	0.0539346	0	23.0157	0.41616	0.214483	1	3.3322	0
673	2016	3	0.240571	0.0247181	-0.00148454	0.078479	0.00674057	0	0.0031738	0	21.8709	0.217179	0.066286	1	2.99573	0
673	2018	2	1.5665	0.985608	-0.0158806	0.12023	-0.0527652	1	0	0	21.4823	0.689115	-0.225032	0	3.09104	0
673	2019	50	-2.04175	-1.00596	0.00646742	0.104717	-0.0264846	1	0.0081944	0	21.132	0.886596	-0.225032	0	3.13549	0
676	2017	81	0.390546	0.441507	-0.010978	0.0422484	0.0328656	0	0.007542	0	22.6731	0.280641	0.078185	0	3.09104	0
676	2018	73	0.00892232	-0.210909	-0.00095982	0.0649155	0.0466237	0	8.35e-05	0	22.7888	0.256617	0.095718	0	3.13549	0
677	2013	0	-0.0332813	-0.310189	-4.362e-05	0.0532645	-0.0201889	1	0.0003464	0	21.9257	0.843264	-0.086523	1	3.2581	1
679	2010	0	0.208733	-0.14452	-8.188e-05	0.0549552	0.00777262	0	0.0034793	0	22.7484	0.803689	0.061056	0	2.89037	0
679	2011	0	-2.05277	-1.02908	-0.00693835	0.0577933	0.0942285	0	0.0025318	0	22.9603	0.823216	0.028963	0	2.94444	0
679	2016	1	-0.564535	-0.255287	-0.00269798	0.0863014	-0.0212885	0	0.0057879	0	22.6608	0.773267	0.003839	0	3.17805	0
679	2017	4	0.208453	0.373279	-0.0126547	0.0352032	0.0189003	0	0	0	22.5222	0.75439	0.000308	0	3.21888	0
679	2019	2	-0.25012	0.253142	-0.00035775	0.047401	-0.00358887	1	0	0	22.2289	0.850198	-0.070497	0	3.29584	0
680	2010	0	-1.03302	-0.674642	0.00844429	0.0488084	0.0248746	0	0.0002049	0	23.0933	0.591711	0.111951	0	2.89037	1
680	2011	0	0.168891	0.207064	-0.0117063	0.0613966	0.112911	1	0.0024003	0	23.3486	0.648312	0.045047	0	2.94444	1
680	2012	0	0.208635	0.37467	-0.00195229	0.0578732	0.0508639	1	0.002434	0	23.3115	0.630917	0.0017	0	2.99573	1
680	2013	0	-0.198013	-0.114783	-0.00739721	0.0391701	0.0243624	1	0.0023074	0	23.2554	0.62131	-0.030107	0	3.04452	1
680	2014	0	-0.410906	-0.24811	0.0177205	0.0520685	0.0032845	0	0.0201008	0	23.1401	0.597773	-0.00234	0	3.09104	1
680	2015	2	-0.575346	-0.47544	0.00589048	0.106267	0.0103288	1	0.0244813	0	22.9639	0.628449	-0.093951	0	3.13549	1
680	2016	1	-0.999183	-0.676514	-0.00537198	0.0469241	-0.0022936	0	0.0225128	0	22.9492	0.620766	0.001891	0	3.17805	1
680	2017	4	-0.307078	-0.0874166	-0.00041867	0.0501051	0.0355839	0	0.0030169	0	22.981	0.621864	0.0066	0	3.21888	1
680	2018	3	-1.03634	-0.459459	-0.0074028	0.0502619	0.0115599	0	0.0011369	0	22.961	0.608086	0.008936	0	3.2581	1
681	2014	11	-0.586059	-0.192163	0.0129232	0.0745753	0.00950061	0	0	0	21.1444	0.0926271	0.156174	0	3.09104	0
681	2015	24	-0.0611719	-0.164411	0.0195206	0.129294	0.0297713	1	0.0266979	0	21.7422	0.237634	0.079672	0	3.13549	0
682	2014	7	-1.05177	-0.698002	0.0114624	0.0506609	-0.00072003	0	0.0771004	0	21.8566	0.435378	0.037638	0	3.04452	1
682	2018	16	-0.535887	-0.501962	-0.00597245	0.0366166	0.0206735	0	0.0253047	0	22.3632	0.363459	0.044889	0	3.21888	1
682	2019	46	-1.39325	-1.10094	0.0112421	0.0829768	0.0207067	0	0.0476329	0	22.5576	0.431899	0.049536	0	3.2581	1
683	2010	0	-0.794045	-0.629448	-0.00223337	0.0688883	0.019194	1	0	0	22.4587	0.470051	0.03003	0	2.63906	0
683	2011	1	-0.212635	-0.298373	-0.00795455	0.0453729	0.0867873	0	0	0	22.5173	0.456107	0.065531	0	2.70805	0
683	2012	0	-0.397573	0.452993	-0.00225165	0.0417164	0.045408	1	0	0	23.0225	0.578615	0.034943	0	2.77259	0
683	2013	0	0.516709	0.32666	-0.00361634	0.0513682	0.0207299	1	1.86e-05	0	23.1876	0.643807	0.003738	0	2.83321	0
683	2015	0	0.429264	0.142286	0.00764974	0.0965847	0.0358799	0	0.0066515	0	23.6876	0.57365	0.005383	0	2.94444	0
683	2016	9	-0.123273	0.00899762	0.00175632	0.0473136	0.0247927	1	0.0196957	0	23.8249	0.56106	-0.030451	0	2.99573	0
683	2017	8	-0.740028	-0.46431	-0.00043512	0.0521023	0.0641438	0	0.0213777	0	23.8161	0.522167	0.042438	0	3.04452	0
683	2018	5	0.0724438	-0.0985544	-0.00310324	0.0391583	0.0549752	0	0.0001485	0	23.8851	0.502393	0.07178	0	3.09104	0
685	2011	0	-0.811202	-0.295317	-0.00287343	0.0413026	0.104108	0	0.0536801	0	22.8015	0.284319	0.152558	0	2.99573	1
685	2012	0	0.0497252	-0.129869	0.00087312	0.0374971	0.0539458	1	0.0555031	0	22.757	0.203434	0.047082	0	3.04452	1
685	2013	0	-0.244783	-0.358533	0.0020955	0.0513071	0.0474973	0	0.0665387	0	22.828	0.197314	0.076952	0	3.09104	1
685	2015	2	0.199249	-0.138868	0.00669596	0.088614	0.0699539	0	0.0501003	0	23.3439	0.196852	0.128274	0	3.17805	1
685	2016	1	-0.663663	-0.41305	-0.00352538	0.0367939	0.0423719	1	0.0446159	0	23.4352	0.236022	0.068617	0	3.21888	1
685	2019	6	-0.236361	-0.276636	0.00391423	0.030874	0.0492154	0	0.0747942	0	23.6747	0.29566	0.059045	0	3.3322	1
687	2010	0	0.378614	0.11016	-0.00462598	0.0559929	0.0049942	0	0.242811	0	21.1563	0.262203	0.034531	0	2.63906	1
687	2011	0	-0.40191	-0.507269	-0.0038858	0.0518243	0.0239606	0	0.0932426	0	21.3381	0.415754	0.041215	0	2.70805	1
687	2012	0	-0.446252	-0.342188	-0.00124284	0.0480807	0.014409	1	0.0225538	0	21.7847	0.438415	0.004236	0	2.77259	1
687	2013	0	-0.641148	-0.726654	-0.0009121	0.05432	-0.00017156	1	0.0268176	0	21.7126	0.45327	-0.056908	0	2.83321	1
687	2015	4	-0.50863	-0.284326	0.0340153	0.151809	-0.00408117	1	0	0	21.6893	0.566617	-0.105549	0	2.94444	0
687	2016	6	0.0707637	-0.0290128	-0.0080061	0.0800097	-0.0198908	0	0	0	22.0768	0.652444	0.039568	0	2.99573	0
687	2017	17	0.531273	0.424962	-0.00641374	0.0477378	0.00294351	0	0	0	22.1399	0.659961	0.005676	0	3.04452	0
687	2018	8	-0.633967	-0.595821	-0.00580953	0.0609704	-0.0461945	1	0	0	22.133	0.765309	-0.113942	0	3.09104	0
688	2017	2	-0.28619	-0.291873	0.00657875	0.0491711	-0.00151406	0	0.036724	0	21.589	0.077885	0.189412	0	3.3673	0
690	2010	0	-0.820293	-0.848715	-0.00138316	0.0539881	0.0191023	1	0.02787	0	22.7209	0.567412	0.047855	0	2.63906	0
690	2012	3	0.0186336	0.194333	0.00858661	0.0378164	0.0410579	0	0.0567962	0	22.978	0.59808	0.051135	0	2.77259	0
690	2013	3	-0.659199	-0.888676	0.0046116	0.0402469	0.0268183	0	0.0307117	0	23.0081	0.533225	0.114413	0	2.83321	0
690	2017	9	0.398401	-0.049507	-0.00193221	0.0514013	0.0556179	1	0.0482136	0	23.5791	0.512	0.006225	0	3.04452	0
690	2018	6	-0.487947	-0.142167	-0.00202645	0.0515236	0.0392569	0	0.0002492	0	23.7956	0.589695	0.023717	0	3.09104	0
690	2019	11	-0.743992	-0.859537	-0.00261229	0.0306268	0.0397495	0	0.0526735	0	23.667	0.499557	0.043527	0	3.13549	0
692	2010	0	0.604367	0.399285	0.00528062	0.0625283	0.00024981	0	0	0	21.7466	0.580252	0.011088	0	2.89037	1
692	2011	0	-0.374856	-0.421458	-0.0103504	0.0440476	0.0594889	0	0	0	21.9819	0.648965	0.013645	0	2.94444	1
692	2013	0	-0.773646	-0.650537	0.0107284	0.0438719	-0.00811638	0	0	0	22.0259	0.654453	0.005692	0	3.04452	1
692	2015	0	-1.34532	-1.10857	0.0233151	0.151809	-0.0175685	0	0.0009008	0	22.1769	0.672847	0.019761	0	3.13549	1
692	2016	0	0.482435	0.360732	-0.00039318	0.0477071	-0.0256414	0	2.14e-05	0	22.3105	0.705711	0.013218	0	3.17805	1
692	2017	0	0.496449	0.123387	-0.00289651	0.040595	0.0161353	0	0.0003729	0	22.4537	0.758328	-0.010685	0	3.21888	1
692	2019	0	-0.0788548	-0.142667	0.00349515	0.0410252	0.00595006	0	0	0	22.524	0.781216	-0.016932	0	3.29584	1
695	2010	1	-0.728173	-0.763541	0.0187651	0.0810801	-0.024975	0	0	0	20.748	0.676708	0.007478	0	2.94444	1
695	2011	1	0.5593	0.623778	-0.0158806	0.0653551	-0.0160566	0	0	0	20.9601	0.732609	0.005717	0	2.99573	1
695	2012	0	-1.91504	-1.24246	0.00500835	0.0705235	-0.0285788	0	0	0	20.8972	0.709961	0.004265	0	3.04452	1
695	2013	0	-0.638107	-0.909556	0.00417894	0.0732455	-0.0375147	0	0	0	20.8673	0.727013	0.003082	1	3.09104	1
695	2015	0	-0.357654	-0.313225	0.0200809	0.101247	-0.0449951	0	0.003075	0	20.8334	0.709932	0.003074	0	3.17805	1
695	2017	0	-0.433721	-0.00116602	-0.00690667	0.0486226	-0.0242736	0	0.001987	0	21.2701	0.717868	0.014474	0	3.2581	1
695	2018	0	0.495378	0.725658	-0.00316498	0.0669264	-0.0458753	0	0	0	20.5684	0.377041	0.043535	0	3.29584	1
695	2019	0	0.221159	-0.23996	-0.00251933	0.0454275	-0.014726	0	0	0	20.7011	0.403351	0.039467	0	3.3322	1
697	2012	0	-0.759975	-0.884625	0.006195	0.0620768	-0.0360637	0	0	0	20.2117	0.170988	0.087312	1	2.99573	0
697	2013	0	-2.02945	-1.14758	-0.00592029	0.0550192	-0.00528093	0	0	0	20.4026	0.212977	0.09776	1	3.04452	0
697	2016	0	-0.780067	-0.473969	-0.0019725	0.0603878	0.00525547	1	0	0	21.217	0.0944738	-0.025526	1	3.17805	0
697	2017	0	-1.37146	-0.959163	0.0016952	0.0701746	0.00493843	0	0	0	22.3759	0.702266	0.015529	1	3.21888	0
697	2018	0	0.908706	0.596804	-0.00978963	0.0667748	0.0116197	0	0	0	22.3733	0.410005	0.004205	1	3.2581	0
698	2010	0	-0.560388	-0.50074	0.00209602	0.0547912	0.0182346	0	0	1	22.6509	0.562133	0.030291	0	2.89037	1
698	2011	0	-0.813065	-0.417742	-0.00696422	0.0514109	0.0919506	0	0	1	22.6456	0.52891	0.030753	0	2.94444	1
698	2012	0	-1.68383	-0.70629	-0.00448576	0.0475972	0.035901	1	0	1	22.6716	0.564337	-0.023611	0	2.99573	1
698	2013	0	-0.923852	-0.917782	-0.00122771	0.0595951	0.01432	0	0	1	22.6722	0.560279	0.004292	0	3.04452	1
698	2015	2	0.301522	-0.169848	0.0156515	0.120353	0.0134958	0	0	1	22.9882	0.597846	0.020452	0	3.13549	1
698	2016	0	-0.942046	-1.05135	0.00112666	0.0491729	0.00227274	0	0.0001883	1	23.0839	0.602551	0.033529	0	3.17805	1
698	2018	0	-0.0697542	-0.168337	-0.00873216	0.0382632	0.0240402	0	0.0002062	1	22.9363	0.50727	0.012482	0	3.2581	1
698	2019	2	1.48818	0.886822	-0.00035042	0.0416436	0.0224936	1	0.0002064	1	22.906	0.580263	-0.082747	1	3.29584	1
700	2011	0	-0.579555	-0.567296	-0.00441518	0.0447469	0.058942	0	0.262189	0	22.0895	0.693056	0.025682	1	3.17805	0
700	2012	0	-0.396194	-0.138437	0.00046678	0.0330364	0.0148952	0	0.218562	0	22.1174	0.660946	0.046185	1	3.21888	0
700	2013	0	0.0206418	-0.11875	0.01157	0.0529232	-0.00220665	0	0.233636	0	22.0811	0.599532	0.055181	1	3.2581	0
700	2015	1	1.2331	0.570416	0.0209123	0.0836886	0.00839483	0	0.289394	0	22.2401	0.470709	0.069856	1	3.3322	0
700	2018	0	-0.0444441	-0.103797	-0.0109919	0.04672	-0.00516376	1	0.0855377	0	22.7244	0.685327	0.001365	1	3.43399	0
700	2019	0	-1.37672	-0.846732	0.00791146	0.0597429	0.0142951	0	0.150799	0	22.7832	0.696701	0.013339	1	3.46574	0
701	2012	16	-1.22236	-0.577043	-0.00143569	0.0417082	0.0170963	0	0.0157939	0	22.4124	0.782629	0.028307	0	3.04452	1
701	2013	24	-1.01871	-0.447341	0.00910233	0.0569058	-0.00020166	0	0.0098749	0	22.8592	0.828761	0.042202	0	3.09104	1
701	2015	54	-0.295094	-0.341727	0.0237657	0.138123	0.0125322	0	0.009802	0	23.3766	0.705449	0.009868	0	3.17805	1
701	2017	55	-0.318747	-0.084763	-0.00775539	0.0321828	0.0513523	0	0.0193736	0	23.4639	0.646789	0.004948	0	3.2581	1
701	2018	36	-0.642065	-0.343558	-0.00814418	0.0561229	0.021523	0	0.0060351	0	23.5201	0.691093	0.002831	0	3.29584	1
701	2019	35	0.0567556	0.122625	-0.0014509	0.0463694	0.0264006	1	0.0441698	0	23.7056	0.844306	-0.145497	0	3.3322	1
702	2010	5	0.342688	0.392962	-0.00146104	0.0450598	-0.0180018	0	0	0	20.6526	0.527542	0.012264	0	2.63906	1
702	2013	2	-1.12278	-0.431694	0.00232937	0.0306279	-0.0270416	1	0.0929547	0	20.4068	0.394248	-0.030653	0	2.83321	1
702	2014	4	-0.415938	-0.679715	0.0150797	0.0479475	-0.00775293	0	0.153887	0	20.3825	0.307983	0.036908	0	2.89037	1
702	2015	1	0.0730412	0.0982247	0.01504	0.0976405	-0.0195602	0	0.098505	0	20.2588	0.266837	0.006797	0	2.94444	1
702	2016	0	0.0792068	0.0873355	-0.00076262	0.0756534	-0.0364447	0	0.0877348	0	20.2865	0.286479	0.001995	0	2.99573	1
702	2017	0	1.38592	0.985608	-0.00964988	0.0823186	-0.0408747	0	0.155688	0	20.3751	0.328779	0.021929	0	3.04452	1
702	2018	0	-0.491257	-0.350622	-0.00285327	0.0528953	-0.0365921	0	0.110397	0	20.3937	0.273323	0.074064	0	3.09104	1
702	2019	0	-2.27029	-1.08729	0.00259992	0.0642083	-0.0117834	1	0.199962	0	20.3357	0.176657	0.021948	0	3.13549	1
703	2011	0	-0.312887	-0.160623	-0.00631308	0.0585251	0.112911	0	8.77e-05	0	23.8332	0.678552	0.138662	0	3.09104	0
703	2012	0	-0.184903	0.0393385	-0.00359273	0.0615009	0.0611366	1	0.0001049	0	23.7792	0.671032	0.020777	0	3.13549	0
703	2013	0	-0.387969	-0.206291	-0.00644675	0.0439108	0.0356913	0	0.0079237	0	23.8932	0.690292	0.022293	0	3.17805	0
703	2014	2	0.00417977	-0.179578	0.00532394	0.0541934	0.00461939	1	0.0143922	0	24.0091	0.737606	-0.01569	0	3.21888	0
703	2015	4	0.0148039	0.166383	0.00832356	0.0923723	0.0331304	0	0.0041419	0	23.9505	0.669643	0.006243	1	3.2581	0
703	2016	9	-0.386318	-0.46024	0.00770862	0.0577764	0.0345055	0	0.0158378	0	24.0387	0.52011	0.033697	1	3.29584	0
703	2017	14	-0.323485	-0.259356	0.00821551	0.0447978	0.0747916	0	0.0004972	0	24.3013	0.506781	0.060202	0	3.3322	0
703	2018	13	-0.165811	-0.817805	-0.00432769	0.0772769	0.0686048	0	0.0020619	0	24.8113	0.626552	0.047018	0	3.3673	0
703	2019	8	0.0654662	-0.382782	0.00528417	0.0493851	0.0614167	0	0.0065639	0	25.1686	0.659003	0.054679	0	3.4012	0
705	2010	0	-0.369705	-0.276693	0.00539247	0.0539055	-0.0134349	0	0.0692796	0	20.822	0.503068	0.022976	1	2.89037	1
705	2011	0	-0.397968	-0.520556	-0.00265806	0.0560395	0.00436284	0	0.0559505	0	20.9227	0.551046	0.028848	1	2.94444	1
705	2012	1	0.0954857	0.47889	0.00700008	0.0433471	0.00304583	0	0.0433509	0	21.2254	0.328037	0.032944	1	2.99573	1
705	2015	5	-0.140871	-0.181769	0.0184369	0.11365	-5.847e-05	0	0.0727432	0	21.385	0.340293	0.019818	1	3.13549	1
705	2016	3	-0.413719	-0.662007	-0.00496626	0.0649489	-0.0173564	0	0.0567084	0	21.4249	0.348689	0.023576	1	3.17805	1
705	2017	2	0.470848	0.592118	-0.00852798	0.0311129	-0.00523346	0	0.0676613	0	21.4417	0.322559	0.030947	0	3.21888	1
705	2019	11	-0.48893	-0.251774	0.00244437	0.0332359	0.00868229	0	0.218208	0	21.6744	0.338722	0.090923	1	3.29584	1
707	2011	0	-0.883579	-0.851759	0.00249361	0.0621138	0.0864973	0	0.0011344	0	22.806	0.742507	0.046966	0	2.94444	1
707	2012	0	-0.256536	-0.0296855	-0.00596443	0.0482369	0.032527	1	0.0009142	0	22.8562	0.745206	0.001046	1	2.99573	1
707	2013	0	-0.332649	-0.540432	-0.00434737	0.0443109	-0.0003144	1	0.0004857	0	22.9166	0.835018	-0.076836	1	3.04452	1
707	2015	0	1.5665	0.985608	0.020025	0.0770239	-0.0120357	0	0.0060416	0	23.1286	0.865886	0.001455	1	3.13549	1
707	2016	0	-0.475253	-0.378914	0.00222028	0.0675962	-0.0204972	1	0.0156576	0	23.0842	0.886596	-0.057641	1	3.17805	1
707	2017	0	0.274193	0.0524533	-0.00870002	0.0410903	0.0233252	1	0.0092656	0	22.9889	0.886596	-0.074478	1	3.21888	1
708	2019	0	0.121773	-0.113435	0.0213368	0.0549771	0.0568916	0	0.000184	1	25.008	0.651766	0.075503	0	3.29584	1
710	2018	22	-1.02793	-0.933688	-0.00896253	0.0667386	0.0105818	0	0	0	21.5017	0.108208	0.130394	0	3.09104	0
711	2010	0	0.804836	0.43953	0.00864325	0.0639431	-0.0209481	0	0.357882	0	20.4899	0.523463	0.00893	0	2.89037	0
711	2011	0	-0.305524	-0.378662	-0.00132959	0.0682815	-0.0261172	0	0.357882	0	20.513	0.556543	0.02057	0	2.94444	0
711	2016	15	1.10417	0.236931	0.0151629	0.064157	0.00609699	0	0	0	22.1307	0.267287	0.008653	0	3.17805	0
711	2017	40	0.354685	0.0609631	-0.00418715	0.0601336	0.0347012	0	0.120886	0	22.888	0.500426	0.046961	1	3.21888	0
713	2010	1	-0.240085	-0.112946	0.0110663	0.0589088	0.0009299	0	0	0	21.3558	0.410019	0.054223	0	3.29584	1
713	2011	0	-0.681355	-0.622829	-0.00625345	0.0448122	0.0162254	0	0	0	21.3332	0.377999	0.029359	0	3.3322	1
713	2013	0	0.0234062	0.330381	-0.00211148	0.0364488	0.00067152	0	0.0299087	0	21.4156	0.353948	0.029406	0	3.4012	1
713	2014	0	0.599953	0.869905	0.00463765	0.0476451	0.00126562	0	0.0559164	0	21.3593	0.292397	0.031391	0	3.43399	1
713	2016	0	-0.0210589	-0.100217	-0.00099404	0.0516361	-0.0159688	0	0.0599067	0	21.4522	0.329399	0.011291	0	3.46574	1
713	2017	1	-0.236825	0.0391763	-0.00971239	0.032168	-0.00345817	0	0.0220255	0	21.5085	0.371378	0.006857	0	3.46574	1
713	2018	0	-0.441215	-0.127583	-0.00637696	0.0703981	0.00127192	0	0	0	21.6163	0.335258	0.024753	0	3.46574	1
713	2019	0	-0.979383	-0.0818606	0.0229131	0.120679	0.00816119	0	0	0	21.6805	0.328171	0.025189	0	3.46574	1
715	2010	0	-0.322391	-0.206497	0.00669408	0.0496303	-0.0013707	0	0.0238531	0	21.3253	0.447794	0.04075	1	2.63906	1
715	2011	0	-0.915413	-0.860917	-0.0137887	0.0391445	0.0339003	0	0.040288	0	21.4185	0.448881	0.064869	1	2.70805	1
715	2012	0	0.0822555	-0.0650946	-0.00095388	0.0432821	0.0060514	0	0.0319092	0	21.4988	0.454237	0.048041	1	2.77259	1
715	2019	2	-0.920979	-0.46619	0.0105983	0.0623777	0.00511565	0	0.312516	0	21.5532	0.355108	0.069152	0	3.13549	0
717	2019	6	-2.27029	-1.28583	0.00211867	0.0528932	0.0361537	1	0	0	23.5665	0.534179	0.108549	0	3.43399	1
718	2011	0	0.469682	0.406226	-0.00527459	0.0667134	0.112911	1	0.0020938	0	23.5769	0.74768	0.050032	1	2.94444	0
718	2012	0	0.389669	0.155304	0.0102633	0.0659776	0.0529075	0	0.0017777	0	23.675	0.730568	0.047064	1	2.99573	0
718	2013	0	0.316116	0.420132	-0.00918775	0.0452881	0.0258293	0	0.0015324	0	23.7532	0.79086	0.032843	1	3.04452	0
718	2015	1	0.119887	0.15137	0.0252247	0.119013	0.0414588	0	0.0145942	0	23.9335	0.614116	0.03823	1	3.13549	0
718	2017	1	0.15704	0.120427	-0.0122723	0.0316918	0.0597815	0	0.0341688	0	23.7041	0.540393	0.05229	1	3.21888	0
718	2018	2	-0.46216	-0.402769	-0.0045518	0.0448383	0.043706	0	0.0271811	0	23.6618	0.529465	0.050726	1	3.2581	0
719	2012	3	-0.257392	-0.0769979	-0.00527153	0.0603165	0.0154881	1	0.0685353	0	21.6774	0.324546	0.077712	0	3.17805	1
719	2013	0	-1.41349	-0.4603	0.00829537	0.0812889	0.0149652	1	0.0351509	0	21.7995	0.302814	0.101869	0	3.21888	1
719	2015	18	-1.15202	-1.04619	0.0163368	0.150176	0.0428949	1	0.0554621	0	22.9531	0.340795	0.07808	0	3.29584	1
719	2017	22	-0.218319	0.296867	-0.00386631	0.0312377	0.0464487	0	0.0967202	0	23.118	0.341727	0.066354	0	3.3673	1
721	2011	0	-0.0557208	-0.065167	-0.00880516	0.0546874	-0.0203388	0	0.0482152	0	20.4103	0.374313	0.052396	0	2.89037	1
721	2012	2	0.161017	0.259192	-0.00305639	0.039361	-0.0229787	1	0.0888229	0	20.4218	0.370423	0.022104	0	2.94444	1
721	2013	2	-0.763137	-0.566499	0.00425033	0.0459084	-0.0115656	0	0.200723	0	20.7428	0.296193	0.017553	0	2.99573	1
721	2015	2	-0.666043	-0.652496	0.0174911	0.136922	-0.0195121	1	0.134974	0	20.8067	0.379224	-0.03078	0	3.09104	1
721	2016	1	-1.60597	-1.03673	0.0042482	0.0874084	-0.0303016	0	0.135722	0	20.7722	0.347471	0.00918	0	3.13549	1
721	2017	1	-0.139174	-0.289633	-0.00871962	0.0452114	-0.0296384	0	0.128573	0	20.7965	0.378235	-0.012091	0	3.17805	1
721	2018	0	-1.89016	-0.80451	-0.00255322	0.0988281	-0.0422995	0	0.0890489	0	20.9649	0.473514	0.007087	0	3.21888	1
721	2019	1	-1.36526	-0.414735	0.00213079	0.0526723	-0.0145554	1	0.0983332	0	20.8218	0.437833	-0.040374	1	3.2581	1
725	2010	0	-0.124394	-0.154486	-0.00838265	0.0524435	0.067193	1	0.0304162	1	24.7165	0.368249	-0.053464	0	2.89037	1
725	2011	0	-0.953996	-0.802908	-0.00795269	0.0311486	0.112911	0	0.0205862	1	24.954	0.490391	0.011279	0	2.94444	1
725	2012	2	-0.485902	-0.248233	0.00627329	0.0381659	0.105302	0	0.0212526	1	24.9295	0.474486	0.002714	0	2.99573	1
725	2013	0	-0.11698	-0.46351	-0.00028206	0.0394469	0.0774089	0	0.0166301	1	25.2509	0.587693	0.037235	0	3.04452	1
725	2014	5	-0.776471	-0.904249	0.00903811	0.0350561	0.0328811	0	0.011563	1	25.6377	0.43512	0.023743	0	3.09104	1
725	2015	12	-1.47366	-1.17937	5.808e-06	0.0693941	0.105684	0	0.0110175	1	25.7218	0.486537	0.011343	0	3.13549	1
725	2016	21	-0.966756	-0.78932	0.00014142	0.0407472	0.0832719	0	0.00885	1	25.7218	0.551437	0.011434	0	3.17805	1
725	2017	35	-0.52451	-0.498222	0.0153922	0.0528346	0.112911	0	0.0084205	1	25.7218	0.592813	0.034084	0	3.21888	1
725	2018	39	0.605893	0.632876	-0.0136322	0.0535143	0.112911	0	0.0042229	1	25.7218	0.604125	0.010283	0	3.2581	1
726	2013	0	-0.508234	-0.709082	0.0103457	0.038013	0.0446326	0	0.0035603	0	22.8529	0.237442	0.125542	0	3.04452	0
726	2019	3	0.114319	0.203651	-1.731e-05	0.0286257	0.0400771	0	0.0082667	0	23.1986	0.301725	0.088241	1	3.29584	0
727	2010	4	-0.272828	-0.235463	0.00851556	0.0823019	-0.0152292	0	0.0046246	0	20.7525	0.49647	-0.036859	0	2.63906	1
727	2011	0	-0.602475	-0.529668	-0.0116814	0.0559274	-0.0172825	0	0	0	20.7686	0.509027	-0.015688	0	2.70805	1
727	2012	0	-0.615775	-0.871345	-0.00319443	0.0658853	-0.0244659	1	0.0090225	0	20.8973	0.649322	-0.059206	0	2.77259	1
727	2013	0	-0.00628691	0.0928453	0.00543963	0.0457804	-0.0312487	0	0.0110635	0	20.6482	0.564325	-0.013713	0	2.83321	1
727	2016	0	-0.506376	-0.457787	-0.00651234	0.0660176	0.0439043	0	0.0004953	0	24.2435	0.458285	0.002538	0	2.99573	1
727	2017	1	-0.0483907	0.0937932	-0.00732287	0.0286257	0.0791846	0	0.0003231	0	24.243	0.456457	0.001855	0	3.04452	1
727	2018	0	0.0507864	-0.208956	-0.00782731	0.0562259	0.068581	1	0.0003127	0	24.195	0.480226	-0.049411	0	3.09104	1
727	2019	3	-0.741399	-0.195877	0.00996177	0.084535	0.0345964	1	0.0001474	0	23.7899	0.671794	-0.225032	0	3.13549	1
731	2010	1	0.530559	0.467267	-0.00546498	0.0488544	0.0104389	0	0	0	22.0173	0.48036	0.027614	0	2.83321	1
731	2011	3	-0.561418	-0.667471	0.00064094	0.0491469	0.0657603	0	0	0	22.0714	0.449274	0.071391	0	2.89037	1
731	2012	3	-0.297514	-0.1807	0.00421616	0.0438833	0.0250077	0	0	0	22.217	0.487656	0.064371	0	2.94444	1
731	2015	0	-1.10383	-0.667806	0.00646413	0.0951999	0.0130384	0	0.0021149	0	22.3491	0.443723	0.011851	0	3.09104	1
731	2016	0	-1.70804	-0.950994	0.00206176	0.0527076	-0.00560317	1	0.0022115	0	22.2797	0.458739	-0.053293	1	3.13549	1
731	2017	0	-0.460169	-0.338223	-0.00336996	0.0449863	0.0169719	0	0.002338	0	22.1988	0.379162	0.03242	0	3.17805	1
731	2018	0	0.680219	0.358845	-0.00765124	0.048187	0.0219183	0	0.0012595	0	22.1462	0.301836	0.052299	0	3.21888	1
731	2019	3	-0.529862	-0.200858	0.00182158	0.0353508	0.0206351	0	0.002826	0	22.0639	0.241189	0.021721	1	3.2581	1
733	2012	0	-0.600483	-0.354374	0.00050651	0.0405969	0.0275871	0	0.0458813	0	22.0328	0.344507	0.025114	0	2.77259	1
733	2013	0	0.223021	0.27139	0.00814104	0.0471492	0.0164782	0	0.0430912	0	22.0514	0.340347	0.027201	0	2.83321	1
733	2015	6	-0.413065	-0.216167	0.0193425	0.129121	0.0238601	0	0.0247017	0	22.6188	0.426566	0.031232	0	2.94444	1
733	2016	4	-0.554431	-0.328735	-0.00483818	0.0601454	0.00440678	0	0.0679294	0	22.8253	0.505207	0.025333	0	2.99573	1
735	2010	0	-0.442034	-0.455796	0.00871406	0.0848309	0.00845558	1	0.0082746	0	21.7919	0.427349	0.011314	0	2.89037	0
735	2011	0	0.148857	0.243811	-0.0122658	0.0412284	0.0568875	0	0.0572755	0	22.0118	0.496975	0.020529	0	2.94444	0
735	2012	2	-1.36834	-1.06488	0.00872804	0.0631006	0.0177193	0	0.0480105	0	22.1963	0.582561	0.007825	0	2.99573	0
735	2013	1	-1.00707	-0.709312	0.00384179	0.0588964	0.00417743	0	0.0303531	0	22.1822	0.578396	0.005904	0	3.04452	0
735	2015	2	-0.66463	-0.586155	0.00447573	0.0942195	-0.00599051	0	0.162632	0	22.2279	0.593408	0.014748	0	3.13549	0
735	2016	4	-0.736652	-0.475359	-0.00024976	0.0415068	0.00402412	0	0.121647	0	22.5453	0.427212	0.016677	0	3.17805	0
735	2017	10	-0.064842	-0.59163	0.00321306	0.0402595	0.0256574	0	0.144043	0	22.5449	0.405789	0.025137	0	3.21888	0
735	2018	1	-0.479723	-0.266126	0.00796918	0.0965061	0.0247372	0	0.0434349	0	22.5662	0.352215	0.062536	0	3.2581	0
735	2019	2	-0.74483	-0.608722	0.00257942	0.0568312	0.0236073	1	0.0974259	0	22.6019	0.357066	0.004812	0	3.29584	0
736	2011	0	-0.292551	-0.456392	-0.0056819	0.0574054	0.0503626	0	0.024384	0	21.6493	0.385857	0.030726	0	2.94444	1
736	2012	0	0.0435659	-0.0539883	0.0108378	0.0844321	0.0154929	0	0.0203788	0	21.7653	0.402639	0.045488	0	2.99573	1
736	2013	0	-0.588859	-0.371369	-0.00622702	0.0505608	0.0166033	1	0.0116796	0	22.2591	0.395445	0.012552	0	3.04452	1
736	2015	0	0.157577	0.0900303	0.0178868	0.100082	0.00458706	0	0.0057757	0	22.8185	0.634364	0.003909	0	3.13549	1
736	2016	0	-0.960407	-0.507527	0.00546615	0.0938969	0.00446971	0	0.0029722	0	23.8992	0.825185	0.011293	0	3.17805	1
736	2017	0	0.204749	0.141268	-0.00072659	0.0781759	0.0704068	0	0.0128589	0	24.2608	0.867698	0.025914	0	3.21888	1
736	2018	0	-0.230503	-0.206909	-0.00318902	0.0804391	0.0254698	0	0.0094083	1	24.4179	0.886596	0.030882	0	3.2581	1
737	2010	0	-0.791053	-0.889791	0.00196478	0.070398	-0.0102989	1	0	0	21.9669	0.855106	-0.136999	0	2.70805	1
737	2012	0	-1.06682	-0.881147	0.0155023	0.0737562	-0.0129663	0	0	0	21.9319	0.863874	0.040885	0	2.83321	1
737	2013	0	-0.0581911	0.0226256	-0.00495608	0.0577231	-0.0192258	1	0	0	21.901	0.886596	-0.03922	0	2.89037	1
737	2015	1	1.5665	0.985608	0.011996	0.0939429	-0.0269105	1	0.0133362	0	21.8262	0.886596	-0.07335	0	2.99573	1
737	2016	1	0.128217	0.345286	0.00301832	0.0591856	-0.0263409	0	0.024693	0	21.7516	0.886596	0.006206	0	3.04452	1
737	2017	8	-0.403318	-0.244168	-0.00781398	0.0521861	-0.00849138	1	0.0258535	0	21.6851	0.886596	-0.159177	0	3.09104	1
738	2011	0	-0.722252	-0.946486	-0.00462932	0.0644754	0.0517853	0	0.0008329	0	22.2608	0.455341	0.044559	0	2.70805	1
738	2012	0	-0.47104	-0.196155	-0.00254959	0.0528944	0.0271009	0	0.0007896	0	22.2784	0.423271	0.042771	0	2.77259	1
738	2018	0	-1.36278	-0.692067	-0.00219363	0.0712478	0.0459115	0	0	0	22.7054	0.219198	0.035662	0	3.09104	1
739	2011	0	-0.441028	-0.654885	0.00232205	0.0623069	0.0195815	0	0.0008347	0	21.4468	0.608746	0.001654	0	2.70805	0
739	2012	0	-0.318669	-0.436515	-0.00023028	0.0372232	0.0143717	0	0.0004578	0	22.136	0.667519	0.034795	0	2.77259	0
739	2013	0	-0.759237	-0.606723	0.0104372	0.0734234	0.00390037	0	0.0004249	0	22.2628	0.601517	0.036715	0	2.83321	0
739	2015	0	-0.786095	-0.86867	0.00454035	0.0777804	0.00423002	0	0	0	22.4087	0.552026	0.039827	0	2.94444	0
739	2016	0	-1.71566	-0.838881	-0.00044286	0.0467715	-0.00641921	0	0	0	22.4494	0.534345	0.047739	0	2.99573	0
739	2017	1	-0.0740743	-0.0561394	-0.0022849	0.0328939	0.0219557	0	0.0007345	0	22.4622	0.464079	0.045374	1	3.04452	0
739	2018	0	0.125348	-0.00089046	0.00407567	0.0481065	0.0140728	0	0	0	22.4726	0.418463	0.064774	1	3.09104	0
751	2018	0	0.727597	0.239638	-0.0107178	0.0383179	0.00272882	1	0.003973	0	22.2644	0.47989	0.012021	0	3.2581	0
751	2019	0	-1.08833	-0.624505	0.0034181	0.046308	0.0152446	0	0	0	22.2461	0.426042	0.043837	0	3.29584	0
753	2010	0	-1.90287	-1.0662	0.00510716	0.0822871	-0.0131879	0	0	0	21.2391	0.649798	0.04223	0	2.83321	1
753	2011	0	-1.67519	-1.09071	-0.00312508	0.0412828	0.0195171	0	0	0	21.5172	0.705821	0.040389	0	2.89037	1
753	2015	1	0.0605411	0.340184	0.0189128	0.117092	-0.0130439	1	0.009942	0	22.0641	0.615609	-0.023216	0	3.09104	1
753	2016	1	-0.764332	-0.504907	-0.00388234	0.0479192	-0.0129322	0	0.0070239	0	22.4115	0.580786	0.042696	0	3.13549	1
753	2017	0	-1.34754	-0.367933	-0.00433759	0.0403103	0.0172071	0	0.0076435	0	22.327	0.554079	0.01513	0	3.17805	1
753	2018	0	-0.642772	-0.801661	-0.00400559	0.0461853	0.00088502	0	0.0260152	0	22.344	0.527247	0.016523	0	3.21888	1
755	2010	0	-1.42412	-0.691469	0.007495	0.0667508	0.012699	0	0	0	22.565	0.63691	0.005897	0	2.70805	1
755	2011	0	0.0492721	-0.0527565	-0.010454	0.0692965	0.0868209	0	0.0037823	0	22.7006	0.676658	0.000552	0	2.77259	1
755	2012	1	-0.0141589	-0.057154	-0.00476263	0.0522091	0.0285399	1	0.0040282	0	22.695	0.726023	-0.056523	0	2.83321	1
755	2015	1	-0.676163	-0.695668	0.0288577	0.151809	-0.0208106	1	0	0	22.4771	0.787332	-0.089934	0	2.99573	1
755	2016	2	-0.161536	-0.364921	-0.00203844	0.0879584	-0.0347513	1	0	0	22.3626	0.886596	-0.128363	0	3.04452	1
755	2019	3	-1.16502	-0.742307	0.00110813	0.0504282	0.00877399	0	0	0	22.8695	0.857906	0.016897	0	3.17805	1
756	2012	0	0.146743	0.265291	-0.00265649	0.0344862	0.0196639	0	0.0620707	0	22.012	0.510238	0.007919	0	2.99573	1
756	2013	0	0.11527	-0.0694278	0.00264429	0.0404	0.001204	0	0.0497065	0	22.0712	0.533215	0.010246	0	3.04452	1
756	2014	0	-1.29885	-0.716977	0.0109696	0.0562549	-0.00331422	0	0.0683547	0	22.169	0.549635	0.016557	0	3.09104	1
756	2015	2	0.0780853	-0.328002	0.0168553	0.0917237	-0.00360515	0	0.0621868	0	22.2256	0.55832	0.021519	0	3.13549	1
756	2016	1	-0.583191	-0.238124	0.0003279	0.0618339	-0.0148158	0	0.0561343	0	22.2757	0.559729	0.028877	0	3.17805	1
756	2017	2	-0.585076	-0.340147	0.00345445	0.0472467	0.0197934	0	0.0628755	0	22.386	0.510879	0.044266	0	3.21888	1
757	2015	0	0.303691	0.404888	0.0165759	0.10395	-0.0222278	1	0	0	20.6097	0.387735	0.016594	0	2.94444	1
757	2017	0	0.383901	0.956523	-0.00953062	0.0406054	-0.0314024	0	0	0	20.8325	0.444176	0.04461	0	3.04452	1
757	2018	0	0.224372	0.359035	-0.00588565	0.0827364	-0.0396574	0	0	0	20.9343	0.432746	0.067296	0	3.09104	1
757	2019	0	-0.977538	-0.244859	-0.00195056	0.0345191	0.00614548	0	0.0002244	0	21.8459	0.461438	0.043475	0	3.13549	1
758	2010	0	-1.04346	-0.430076	0.0184077	0.09805	0.021993	0	0.0572672	0	23.0037	0.608447	0.033106	0	2.63906	1
758	2011	0	-0.663277	-0.541769	-0.00616651	0.0645822	0.0952384	0	0.0440052	0	23.2343	0.659839	0.045388	0	2.70805	1
758	2013	0	-0.590828	-0.344707	-0.00832012	0.0591415	0.0326595	0	0.0306418	0	23.5513	0.628521	0.010656	0	2.83321	1
760	2013	0	-0.10305	-0.187477	0.0106687	0.0754987	0.0108484	0	0	0	21.6018	0.326396	0.002111	0	3.2581	0
760	2015	0	-1.09671	-1.02117	0.0314259	0.134909	0.0224142	1	0	0	21.3905	0.178559	-0.089048	0	3.3322	0
760	2016	0	-0.0599876	-0.0822941	-0.00727454	0.0734235	-0.00211882	0	0.0447707	0	21.8196	0.301028	0.017705	0	3.3673	0
761	2013	0	-0.287879	-0.138956	-0.00135644	0.0398078	0.0539807	0	0	0	24.4856	0.635808	0.006488	0	2.83321	1
761	2015	0	-0.135369	-0.241888	0.00476656	0.0792948	0.0432034	1	0.0004559	0	24.5179	0.720229	-0.069227	0	2.94444	1
761	2016	0	0.551264	0.434558	0.00089484	0.0562117	0.0314289	0	0.0001081	0	24.7159	0.754481	0.016734	0	2.99573	1
761	2017	0	-0.446135	0.250011	0.00077235	0.0545794	0.0911595	0	6.17e-05	0	24.8664	0.764294	0.027465	0	3.04452	1
761	2019	1	0.0427585	0.0293289	0.00395577	0.0367611	0.0553609	0	0.0171546	0	24.8297	0.67047	0.009253	0	3.13549	1
766	2010	0	0.700616	0.491531	-0.00192567	0.0561462	-0.00945741	0	0	0	20.6208	0.339804	0.013566	1	2.89037	1
766	2011	0	0.0128659	0.364034	-0.00900133	0.0490743	-0.0125032	0	0	0	20.5952	0.309937	0.012614	1	2.94444	1
766	2012	0	-0.725925	-0.697535	0.00387455	0.0532982	-0.0170368	0	0.0101789	0	20.6122	0.30762	0.004346	1	2.99573	1
766	2016	1	-0.549962	-0.244133	0.00443084	0.0770443	0.0200244	0	0.0866689	0	22.3916	0.215342	0.044807	0	3.17805	0
766	2019	2	-1.43344	-1.00963	0.00188838	0.0780493	0.0145746	1	0.306239	0	22.2704	0.432534	-0.225032	0	3.29584	0
767	2010	0	-1.17191	-0.530096	-0.0063741	0.0440301	0.0130095	1	0.027562	0	23.2215	0.872932	-0.063676	0	2.89037	1
767	2013	0	-1.76101	-0.651542	-0.00335267	0.0364975	0.0315539	0	0.0007081	0	24.1403	0.825965	0.026498	0	3.04452	1
767	2015	0	-1.2804	-0.53126	0.00584746	0.100726	0.0289295	0	0.0001205	0	24.2257	0.775692	0.018705	0	3.13549	1
767	2016	1	-0.420942	-0.092933	-0.00730748	0.0381877	0.0253456	0	8.81e-05	0	24.5387	0.767856	0.003504	0	3.17805	1
767	2017	0	1.20762	0.750087	-0.00488847	0.0286257	0.0813834	1	8.26e-05	0	24.6029	0.834438	-0.042008	0	3.21888	1
767	2018	0	-0.371487	-0.182511	-0.00271022	0.0375678	0.0388632	0	0	0	24.643	0.839973	0.000999	0	3.2581	1
767	2019	0	-0.130896	-0.157626	0.00011285	0.0294928	0.0442209	0	0	0	24.6538	0.843162	0.000321	0	3.29584	1
768	2010	0	-0.74012	-1.10558	-0.00274869	0.0576947	0.0412179	0	0.0003575	0	23.7289	0.506343	0.020267	0	2.63906	1
768	2011	0	-0.350263	-0.396415	-0.00913169	0.0425966	0.112911	0	0.0003244	0	23.7758	0.522837	0.006449	0	2.70805	1
768	2012	0	-0.754283	-0.429354	0.00368816	0.0458306	0.0744813	0	0	0	24.1027	0.584421	0.009089	0	2.77259	1
768	2013	0	-0.393313	-0.204911	0.00416596	0.0522825	0.0504973	0	0	0	24.1925	0.615896	0.01194	0	2.83321	1
768	2017	0	1.33073	0.985608	-0.00360118	0.0403654	0.0793789	0	0.0079952	0	24.4304	0.566791	0.011866	0	3.04452	1
768	2018	0	-0.611757	-0.811245	-0.00313661	0.0548502	0.0635384	0	0.0005863	0	24.5923	0.596783	0.011461	0	3.09104	1
777	2010	0	-1.05049	-1.09396	0.0150001	0.0846979	-0.00141997	1	0	0	21.0839	0.346502	0.042048	0	2.63906	1
777	2011	0	-0.0853159	0.0262249	-0.0103539	0.0613766	0.00377483	0	0	0	21.167	0.377679	0.035884	0	2.70805	1
777	2013	0	0.10333	0.0819911	-0.00026135	0.0398892	-0.00471291	0	0	0	21.3282	0.420844	0.034834	0	2.83321	1
777	2017	0	0.552639	0.1133	-0.00707635	0.0402643	-0.0101332	1	0.0688626	0	21.449	0.377156	0.020065	0	3.04452	1
777	2018	0	-0.703065	-0.659886	-0.00577247	0.061353	-0.0144496	0	0	0	21.5367	0.398286	0.047659	0	3.09104	1
777	2019	0	-0.475603	-0.196526	0.00475162	0.043128	0.00263696	0	0.0784558	0	21.6065	0.391127	0.058089	0	3.13549	1
779	2010	0	1.00717	0.8136	0.00775857	0.0665109	-0.0219711	0	0.0093679	0	19.9971	0.352345	0.01226	1	2.77259	1
779	2011	0	0.850182	0.323533	-0.00151278	0.0742158	-0.0527652	0	0.0101105	0	19.9403	0.25127	0.016439	1	2.83321	1
779	2012	0	0.131208	0.138386	-0.00049716	0.0582843	-0.0386082	1	0.0101186	0	19.9403	0.245947	-0.030733	1	2.89037	1
779	2018	1	-0.123475	-0.199175	-0.0136212	0.0645279	-0.0141054	0	0.0407719	0	22.1913	0.617242	0.058583	0	3.17805	1
779	2019	1	-1.44529	-1.23137	0.00419708	0.0458439	0.00738809	0	0.0519613	0	21.9491	0.464409	0.078119	0	3.21888	1
785	2012	4	0.269099	-0.172557	0.00083315	0.045164	0.00252336	0	0.205293	0	21.7879	0.70165	0.027083	0	3.13549	1
785	2015	17	0.0691931	0.111142	0.0194609	0.11787	-0.0277242	1	0.212654	0	21.6931	0.655847	-0.005721	0	3.2581	1
785	2016	6	0.45112	0.55539	0.00127356	0.0882472	-0.0357207	0	0.189244	0	21.7767	0.681797	0.013471	0	3.29584	1
785	2017	5	0.774685	0.722775	-0.00655304	0.0350362	-7.663e-05	0	0.185198	0	21.7641	0.545026	0.138546	0	3.3322	1
785	2018	3	0.753871	0.537365	-0.00654822	0.0466905	-0.0180859	1	0.178167	0	21.7261	0.517737	0.039632	0	3.3673	1
785	2019	20	-0.479051	-0.341537	0.0104394	0.0683253	0.0465071	0	0.357882	1	24.2433	0.522795	0.101939	0	3.4012	0
788	2010	0	-0.138602	-0.00872371	0.011619	0.0814367	-0.00653157	0	0.0012849	0	21.4059	0.570731	0.1633	0	2.89037	0
788	2011	0	-0.212604	-0.101234	-0.00589894	0.0531852	0.0215649	1	0.0012862	0	21.7334	0.621211	0.043904	0	2.94444	0
788	2012	0	0.610632	0.399602	0.00050029	0.053392	0.00573997	1	0.0006823	0	22.0154	0.697721	0.023488	0	2.99573	0
788	2014	0	0.488341	0.250282	0.00343954	0.0537226	-0.0110121	1	0.0001616	0	22.2519	0.75428	-0.008588	0	3.09104	0
788	2016	0	-0.711401	-1.01352	0.00075628	0.061383	-0.0201778	0	0	0	21.4371	0.442488	0.004324	0	3.17805	0
788	2017	1	0.71668	0.431293	-0.008935	0.0352944	-0.0112257	0	0	0	21.4537	0.435803	0.016096	0	3.21888	0
788	2018	0	-0.246103	-0.353371	-0.00788092	0.0642303	-0.0198645	0	0	0	21.4853	0.43586	0.021344	0	3.2581	0
789	2010	0	-0.312839	-0.427572	0.0125228	0.0725067	0.0131629	0	0.0047414	0	22.6083	0.645621	0.046918	0	2.63906	1
789	2011	0	-0.317308	-0.553374	0.00022151	0.0834711	0.085554	0	0.0042938	0	22.6731	0.628698	0.115034	0	2.70805	1
789	2012	1	-0.0117542	-0.212234	0.00562727	0.0645293	0.0332211	1	0.0041645	0	22.6961	0.602432	0.039526	0	2.77259	1
789	2013	0	0.561625	0.410047	-0.00382154	0.0471795	0.01855	0	0.0036972	0	22.7832	0.547725	0.092839	1	2.83321	1
789	2014	0	-1.02864	-0.563205	0.00810179	0.0313141	0.00438842	0	0.0280063	0	22.9022	0.5243	0.105023	0	2.89037	1
789	2015	0	-0.825467	-0.32111	0.00243504	0.0835055	0.0170564	1	0.0413362	0	22.9214	0.546393	0.038433	0	2.94444	1
789	2017	0	-0.870383	-0.448821	0.00760484	0.060806	0.0358475	0	0.0480945	0	22.8484	0.446705	0.099916	0	3.04452	1
790	2010	0	-0.831643	-0.172389	0.0236821	0.0937587	-0.0166627	0	0.0197602	0	20.4612	0.401104	0.01627	0	3.13549	0
790	2011	0	0.821596	0.0516568	-0.0097961	0.0648955	-0.0445381	0	0.0168201	0	20.5751	0.428828	0.024671	1	3.17805	0
790	2012	0	0.322759	0.089868	-0.00301588	0.0558025	-0.022253	0	0.0170866	0	20.631	0.401343	0.036933	1	3.21888	0
790	2013	0	-0.413298	-0.285156	0.00906006	0.065571	-0.0158101	0	0.0147322	0	20.735	0.421391	0.052049	1	3.2581	0
790	2015	1	0.521855	0.731246	0.0181784	0.0969127	-0.0174768	1	0.016298	0	20.6462	0.369928	-0.037626	1	3.3322	0
790	2016	1	-2.19198	-1.28583	-0.0012792	0.0801668	-0.030769	0	9.17e-05	0	20.8104	0.38971	0.081807	1	3.3673	0
790	2017	1	0.146434	0.176186	-0.0129754	0.0396879	-0.0223548	0	7.54e-05	0	21.0055	0.367401	0.142044	0	3.4012	0
790	2018	1	-1.87972	-0.865538	-0.00068606	0.116178	-0.017715	1	0.0324897	0	20.804	0.229271	0.025865	0	3.43399	0
790	2019	1	0.0585073	0.132763	0.00514158	0.0472786	-0.00462786	0	0.0302443	0	20.853	0.226426	0.05546	0	3.46574	0
791	2010	0	0.313069	0.303523	-0.00045541	0.0607013	-0.0223776	0	0.0378544	0	20.3914	0.514789	0.007286	0	2.63906	1
791	2011	0	-0.017199	0.0106728	-0.00777523	0.0470507	-0.0235693	1	0.0397284	0	20.4329	0.550087	-0.015895	0	2.70805	1
791	2012	0	-1.54083	-1.12169	0.00938324	0.074791	0.0446195	0	0	0	23.2981	0.741722	0.026742	0	2.77259	1
791	2013	0	-1.40983	-1.06395	0.00162283	0.055941	0.0185468	0	0	0	23.3019	0.722607	0.026129	0	2.83321	1
791	2015	0	-0.182105	-0.160776	0.00670033	0.135141	0.0102476	0	0	0	23.318	0.718553	0.00227	0	2.94444	1
791	2016	2	-0.902391	-0.59041	0.00033402	0.0891801	0.00762343	0	0	0	23.664	0.727771	-0.005947	0	2.99573	1
791	2017	1	-1.70322	-0.510027	-0.0054069	0.0731932	0.0555838	0	0	0	23.6683	0.695013	0.013298	0	3.04452	1
791	2018	9	-0.845195	-0.405707	-0.00696922	0.0594951	0.0274538	0	0	0	23.6751	0.676219	0.026071	0	3.09104	1
791	2019	2	-1.46762	-0.77534	0.00154725	0.0396511	0.0351582	0	0.0002759	0	23.6667	0.624135	0.025457	0	3.13549	1
792	2011	0	0.450186	0.69371	-0.0143089	0.0526902	0.112911	1	0.0004584	0	24.1033	0.492258	0.103733	0	2.70805	1
792	2013	0	0.963995	0.79206	-0.0072765	0.0524305	0.0588205	1	0.0002509	0	24.7086	0.665331	0.022156	0	2.83321	1
793	2013	18	0.360065	0.274913	0.0157519	0.0741912	0.0374542	0	0.011465	0	22.6942	0.349987	0.134656	0	3.09104	1
793	2015	43	-0.140818	0.400225	0.0128018	0.102548	0.0616943	1	0.0975322	0	23.2729	0.263074	0.074767	0	3.17805	1
793	2016	59	-0.682571	-0.534517	-0.00315302	0.0689845	0.0386187	0	0.131221	0	23.3167	0.255733	0.078052	0	3.21888	1
793	2017	38	-0.801284	-0.82811	-0.00179867	0.0312636	0.0561134	1	0.149261	0	23.4853	0.360029	0.028942	0	3.2581	1
793	2019	38	0.126702	-0.104193	0.0043819	0.0642784	0.0317754	0	0.170618	0	23.2785	0.51905	0.028238	1	3.3322	0
795	2010	0	-0.636485	-0.759237	0.0212828	0.09805	-0.0269082	0	0	0	21.0795	0.820811	0.007366	0	2.63906	0
795	2011	0	-1.09155	-0.352644	-0.00551484	0.0698979	-0.0527652	0	0	0	21.1729	0.765506	0.074606	0	2.70805	0
795	2012	0	-0.799835	-0.573701	-0.00125025	0.0596868	-0.0265839	1	0	0	21.2958	0.784707	0.008412	0	2.77259	0
795	2013	0	-0.0242251	-0.132207	-0.00453608	0.0434638	-0.0332419	1	0	0	21.151	0.854923	-0.096274	0	2.83321	0
795	2015	0	-0.706957	-0.223981	0.0173245	0.0967675	-0.00419069	0	0.0021265	0	21.3792	0.382267	-0.028125	0	2.94444	0
795	2016	0	-0.772712	-0.705611	0.00100332	0.099772	0.00073437	0	0.0038431	0	21.6495	0.20797	0.013199	0	2.99573	0
795	2017	0	-1.09778	-0.701426	0.00113196	0.057442	0.00268028	0	0.0114833	0	21.6884	0.199601	0.040163	0	3.04452	0
795	2018	2	-0.946966	-0.960714	-0.00904806	0.0589922	0.0170195	0	0.0112596	0	21.7725	0.222516	0.044244	0	3.09104	0
795	2019	6	-1.06814	-0.76575	0.0131171	0.0779401	0.0132858	0	0.0075398	0	21.9609	0.309282	0.044495	0	3.13549	0
798	2010	0	-0.26425	-0.169011	0.00565776	0.0624914	-0.00100782	0	0.0478111	0	20.4821	0.12537	0.066594	0	2.56495	1
798	2011	0	-1.14835	-0.492481	-0.00721812	0.0691052	2.914e-05	0	0.0395972	0	20.6445	0.212728	0.071124	0	2.63906	1
798	2012	0	0.466395	0.146245	0.00718939	0.0505474	-0.00835535	0	0.0047954	0	20.6084	0.13448	0.069959	0	2.70805	1
798	2013	0	-0.803346	-0.505266	-0.00206133	0.0506225	0.00161901	0	0	0	20.6556	0.102502	0.055949	0	2.77259	1
799	2010	0	0.415367	0.0917362	0.00799704	0.074987	-0.00696023	0	0	0	20.9782	0.414055	0.062695	0	2.63906	0
799	2011	0	-0.488606	0.0280655	0.00285135	0.0529209	0.00519588	0	0	0	21.4882	0.361573	0.112015	0	2.70805	0
799	2012	0	0.62867	0.0428582	0.0104028	0.0858989	0.0117152	0	0	0	21.6566	0.256357	0.210868	0	2.77259	0
799	2013	0	-0.0579678	-0.276588	-0.0102829	0.0468898	0.0171813	1	0	0	21.5013	0.179146	-0.016336	0	2.83321	0
799	2017	3	-0.39937	0.119692	0.00748361	0.0593331	-0.00030654	0	0	0	21.6561	0.210903	0.071051	0	3.04452	1
800	2010	0	-0.921907	-0.424011	-0.00716537	0.0602127	0.038776	0	0.0017892	0	23.5954	0.504913	0.118171	0	2.63906	1
800	2011	0	0.10154	0.276369	-0.0100107	0.0521265	0.112911	1	0.0012774	0	23.5129	0.486026	0.009616	0	2.70805	1
800	2012	0	0.0865282	0.113892	0.0004351	0.0577402	0.0599226	1	0.0008523	0	23.5154	0.53414	-0.046159	0	2.77259	1
800	2013	0	-1.52916	-0.609169	0.00973344	0.0781345	0.0420077	0	0.0005641	0	23.7713	0.591795	0.055241	0	2.83321	1
801	2015	54	-0.966578	-0.670965	0.0194167	0.132686	0.00753072	0	0.032985	0	22.283	0.517892	0.053443	1	3.13549	1
801	2016	52	-0.552921	-0.445017	-0.00573122	0.0575477	-0.00729497	0	0.0320207	0	22.3542	0.532696	0.040326	1	3.17805	1
801	2017	66	-0.482042	-0.152379	-0.0104286	0.0575043	0.0167037	1	0.0333351	0	22.3318	0.526438	0.000161	1	3.21888	1
801	2018	92	-0.492568	-0.354052	-0.00315178	0.0670271	-0.00142256	0	0.0288915	0	22.412	0.550798	0.017408	1	3.2581	1
801	2019	32	-1.4744	-0.597941	0.00548019	0.0491943	0.0123538	0	0.0990327	0	22.4216	0.554058	0.004645	1	3.29584	1
802	2010	0	0.460447	0.170964	-0.00013396	0.0608889	-0.0266773	0	0.0085796	0	19.9634	0.430558	0.008442	0	2.63906	0
802	2011	1	0.468255	0.113126	-0.00645749	0.0383331	0.00674457	0	0.0025631	0	20.6695	0.151412	0.013099	0	2.70805	0
802	2012	1	0.649438	-0.141465	-0.00257373	0.0374714	-0.00350483	0	0.0022766	0	20.6759	0.132116	0.02877	0	2.77259	0
802	2013	1	-0.456884	-0.130392	0.0107383	0.0539765	-0.0031861	0	0.0020022	0	20.8178	0.222721	0.031358	0	2.83321	0
802	2015	2	-0.36054	-0.517705	0.0286425	0.123142	0.00674184	1	0.0643	0	21.0759	0.271405	0.014048	0	2.94444	0
802	2016	1	-0.195677	-0.242902	-0.01048	0.0871289	0.0234388	0	0.0178144	0	22.3866	0.161005	0.156465	0	2.99573	0
802	2018	4	-1.89448	-0.351814	-0.00171798	0.094447	0.0417841	1	0	0	22.5909	0.242163	0.020046	1	3.09104	0
802	2019	6	0.26117	0.254253	-0.00193863	0.0519339	0.0126923	1	0.148751	0	22.2444	0.455465	-0.225032	1	3.13549	0
803	2010	0	-0.646586	-0.419382	0.00293259	0.0510147	-0.0373539	1	0.357882	0	19.9403	0.468657	-0.081957	0	3.13549	0
803	2011	0	0.314231	0.224433	-0.00484773	0.0646705	-0.0527652	0	0.139737	0	19.9403	0.564662	0.013401	0	3.17805	0
803	2012	0	-0.972437	-0.485236	0.00479027	0.0581933	-0.0527652	0	0.134072	0	19.9403	0.543694	0.029392	0	3.21888	0
803	2013	1	0.594309	0.679615	0.00261879	0.045169	-0.0527652	0	0.0783028	0	20.0116	0.699462	0.011214	1	3.2581	0
803	2019	5	0.922957	0.206142	0.00517206	0.0717128	-0.0479429	1	0.0850373	0	19.9403	0.886596	-0.225032	0	3.46574	1
807	2010	0	-1.49543	-0.642001	-1.402e-05	0.0722062	0.0256022	0	6.64e-05	0	23.1989	0.616878	0.004531	0	2.56495	1
807	2012	0	-0.562223	-0.30056	0.00241531	0.0446342	0.0551727	0	0.0027719	0	23.6581	0.734207	0.001696	0	2.70805	1
807	2013	0	-1.10967	-0.504769	-0.0074874	0.0390419	0.0286809	0	0.0022727	0	23.8573	0.764156	-0.005274	0	2.77259	1
810	2010	0	-0.512478	-0.322955	0.00657461	0.0618826	-0.0115155	0	0	0	20.8676	0.481451	0.086419	0	3.13549	1
810	2012	0	-0.496982	-0.181383	-0.0102033	0.0549428	-0.0121522	1	0	0	20.8457	0.436865	0.014749	0	3.21888	1
810	2013	0	-0.248062	-0.46492	0.0182343	0.0983936	-0.0179802	0	0	0	20.8112	0.405774	0.014665	0	3.2581	1
810	2016	39	-0.460106	-0.482953	0.00564194	0.0838398	-0.00433279	0	0.0024564	0	22.6075	0.586625	0.083322	0	3.3673	0
810	2017	63	-0.593161	-0.313169	-0.0126156	0.0437453	0.0266941	1	0.0019137	0	22.7484	0.635543	0.013454	0	3.4012	0
810	2018	101	-1.61204	-1.24341	-0.00132761	0.0801529	0.00310703	0	0	0	22.8454	0.628159	0.039765	0	3.43399	0
810	2019	72	-1.93829	-0.37346	0.0194097	0.103696	0.0203315	0	0	0	23.0786	0.629257	0.064136	0	3.46574	0
811	2010	0	0.863003	0.489655	0.0186031	0.0738427	-0.00925913	0	0.0002594	0	21.2649	0.571663	0.079186	0	3.13549	1
811	2012	0	-1.78417	-0.424524	-0.0080242	0.0626047	0.0066768	0	0.230209	0	21.5299	0.432979	0.063019	0	3.21888	1
811	2013	0	-0.00442801	-0.0303203	0.00934081	0.050747	0.00424611	0	0.278801	0	21.6613	0.398078	0.106205	0	3.2581	1
811	2015	0	-0.526404	-0.489057	0.00963429	0.0960985	0.00043742	0	0.0539291	0	22.2086	0.528854	0.072356	0	3.3322	1
811	2016	0	-0.387838	-0.34268	0.00126998	0.0590779	-0.00967511	0	0.0654614	0	22.3865	0.545409	0.066066	0	3.3673	1
811	2017	0	0.835063	0.231404	-0.00370449	0.0420642	0.0218684	0	0.0950959	0	22.4387	0.48694	0.060815	0	3.4012	1
811	2018	0	-0.162121	0.121677	-0.00624773	0.0574992	0.00904912	0	0.0007252	0	22.5235	0.509518	0.052008	0	3.43399	1
811	2019	1	-0.283889	0.0105229	0.00799635	0.0644929	0.0232968	0	0.121343	0	22.7291	0.465657	0.069541	0	3.46574	1
812	2011	0	-0.656347	-0.848773	-0.00196514	0.0660751	0.0145504	0	0	0	20.9991	0.348714	0.069517	1	2.63906	0
812	2015	0	0.0362218	-0.0743289	0.0265779	0.104941	-0.0100801	1	0.0186194	0	21.3946	0.432357	0.025497	1	2.89037	0
812	2016	0	-0.250154	0.174625	0.00340873	0.08917	-0.0201902	0	0.0198663	0	21.3086	0.368412	0.03068	1	2.94444	0
812	2017	2	0.90116	0.746647	-0.0106435	0.0493517	-0.00318573	0	0.0143587	0	21.6116	0.421325	0.023931	1	2.99573	0
813	2011	0	0.406198	0.606061	-0.00674084	0.0830891	-0.0527652	0	0.0013318	0	20.321	0.35868	0.005957	0	2.83321	1
813	2012	1	0.0800834	-0.183673	0.00409043	0.0504241	-0.0367918	0	0.0012687	0	20.2036	0.301876	-0.02181	0	2.89037	1
813	2013	3	-0.2253	-0.393504	-0.00403479	0.0461687	0.007184	0	0.0080721	0	21.3654	0.258076	0.040302	0	2.94444	1
813	2016	0	-0.30243	-0.235152	0.00693179	0.0593348	0.027542	0	0.0006366	0	22.0911	0.0540344	0.214483	0	3.09104	0
813	2017	0	-1.08679	-0.925007	-0.00095224	0.0475549	0.0233893	0	0.0004865	0	22.3601	0.115503	0.175451	0	3.13549	0
813	2019	0	-0.471715	0.0427073	-0.0046345	0.0751646	0.0347301	1	0.353335	0	22.5029	0.0540344	0.056661	0	3.21888	0
815	2013	0	0.584398	0.590074	0.00103265	0.0538853	-0.0281656	1	0	0	21.6284	0.819634	-0.086102	0	2.77259	1
815	2017	13	-0.878103	-0.699552	-0.00477437	0.0510689	-1.475e-05	0	0.0037531	0	21.7521	0.277529	0.009037	0	2.99573	1
815	2018	12	-0.18182	-0.131695	-0.0135226	0.0655283	0.00516379	0	0	0	21.8548	0.333628	0.015213	0	3.04452	1
815	2019	9	-0.305627	-0.329766	0.00288864	0.0764833	0.0112715	0	0	0	21.9138	0.356077	0.016198	0	3.09104	1
816	2010	0	-0.215218	-0.253974	0.0024599	0.0619202	0.00391496	0	0.0013075	0	21.7324	0.493323	0.047469	0	2.63906	0
816	2011	0	-0.486158	-0.424329	0.00285126	0.0603957	0.059123	1	0.0029296	0	22.2655	0.468562	0.018175	0	2.70805	0
816	2012	0	0.188046	-0.119121	-0.00474852	0.0465509	0.0215809	0	0.0021451	0	22.3858	0.613677	0.017922	0	2.77259	0
816	2013	1	-0.883198	-1.1141	-0.00289616	0.0518106	0.00595274	0	0.0063403	0	22.4144	0.612906	0.015102	0	2.83321	0
816	2015	59	-0.0130008	-0.258461	0.0124247	0.109016	0.0230902	0	0.0178119	0	22.6143	0.432806	0.000602	0	2.94444	0
816	2016	64	-0.372447	-0.365295	-0.0037954	0.056174	0.00548309	1	0.0178676	0	22.591	0.425401	-0.025105	0	2.99573	0
816	2017	84	1.5665	0.985608	-0.0125225	0.0505416	0.0266571	1	0.0186473	0	22.5423	0.44567	-0.047494	1	3.04452	0
818	2012	0	-0.48454	-0.315862	0.00076884	0.0549675	0.022246	1	0.0020562	0	21.722	0.250585	0.009161	0	2.77259	0
818	2013	0	-0.889034	-0.0383143	-0.00474019	0.0407568	0.0116143	1	0	0	21.739	0.295687	-0.033977	0	2.83321	0
818	2017	2	-0.724376	-0.178998	0.00206208	0.0573109	0.0113371	0	0.0052601	0	22.0589	0.314749	0.081082	1	3.04452	0
818	2018	0	-0.465277	-0.558929	-0.005339	0.0492238	0.00444843	0	0	0	22.1635	0.41607	0.128871	0	3.09104	0
818	2019	2	-0.987189	-1.09806	0.0193307	0.0877825	0.0122602	1	0.0115728	0	22.2162	0.380929	0.072044	0	3.13549	0
820	2016	0	0.145291	0.129671	0.0160056	0.0903669	-0.0114482	0	0	0	20.9019	0.484575	0.214483	0	3.17805	0
821	2010	0	0.095849	-0.0778271	0.00552798	0.0540619	0.00749703	0	0.166003	0	21.0751	0.184741	0.022521	0	2.89037	0
821	2011	0	-0.399508	0.0203357	-0.0121366	0.054385	0.0352928	0	0.11943	0	21.196	0.267277	0.002843	0	2.94444	0
821	2012	0	-0.231369	-0.12739	-0.00153455	0.04288	0.0035996	1	0.184403	0	21.1024	0.270842	-0.054376	0	2.99573	0
821	2013	0	-0.675616	-0.497554	0.00103913	0.0357734	-0.00499354	0	0.0713666	0	21.3559	0.386468	0.006898	0	3.04452	0
821	2015	1	0.0490186	-0.0804661	0.0182819	0.126702	0.00747992	0	0.114487	0	21.7451	0.360654	0.027826	1	3.13549	0
821	2016	20	-0.135839	-0.315912	0.00213189	0.0655922	-0.00810426	0	0.0572652	0	21.8062	0.366865	0.034155	1	3.17805	0
821	2018	36	-0.880341	-0.734077	-0.00813308	0.0514237	0.0110154	0	0.0120321	0	22.375	0.433792	0.037654	1	3.2581	0
821	2019	10	-0.867286	-0.567021	-0.00180242	0.0542763	0.0123172	1	0.0403739	0	22.3348	0.523492	-0.103183	1	3.29584	0
822	2016	0	-0.970653	-0.914013	0.00064886	0.0550563	-0.00844308	1	0.0030462	0	22.0465	0.429671	-0.033046	0	2.94444	1
822	2017	0	-0.417998	-0.302542	0.00755076	0.0768647	0.0152842	0	0.0026552	0	22.1839	0.349827	0.163181	0	2.99573	1
822	2019	0	-1.54063	-0.640391	0.00183129	0.0429212	0.0225567	1	0.0023205	0	22.2315	0.262788	0.035952	0	3.09104	1
823	2010	1	0.0434296	0.270396	0.0133567	0.0931071	0.0115126	0	0.0234624	0	21.9361	0.422546	0.06192	0	2.63906	1
823	2011	5	0.522929	0.445741	-0.0120197	0.0594387	0.0603724	0	0.0211075	0	21.9389	0.383339	0.066764	0	2.70805	1
823	2012	2	0.262606	-0.0451621	0.00550686	0.0603782	0.0229773	0	0.0219895	0	21.9939	0.37921	0.067836	0	2.77259	1
823	2013	2	0.109889	0.51114	-0.00128827	0.0509693	0.0111948	0	0.0154397	0	22.1029	0.431372	0.044889	0	2.83321	1
823	2016	18	-1.03781	-0.847995	0.0033239	0.0629626	0.00802384	0	0.0195728	0	22.2748	0.292314	0.04987	0	2.99573	1
823	2017	20	0.0606128	0.0293399	0.00313473	0.0514134	0.022477	0	0.0194508	0	22.3514	0.312729	0.04914	0	3.04452	1
823	2018	15	0.00454017	0.0788302	-0.00811267	0.0690045	0.0287337	0	0.0004775	0	22.4155	0.315478	0.062725	0	3.09104	1
823	2019	23	-0.361199	-0.501929	0.0130892	0.0692081	0.024458	0	0.0160739	0	22.4654	0.306273	0.064917	0	3.13549	1
825	2010	1	0.103489	0.033772	-0.00958157	0.0492238	0.0564056	0	6.95e-05	0	24.876	0.639396	0.021925	0	2.56495	1
825	2012	0	-0.195304	-0.0244491	-5.482e-05	0.0286257	0.0992854	0	0.0006703	0	24.9641	0.627114	0.014715	0	2.70805	1
826	2013	2	0.359398	0.684969	0.00940996	0.0525141	0.0344137	0	0	0	22.7311	0.409096	0.084934	0	3.04452	0
826	2015	11	-1.6406	-1.11564	0.0122424	0.0987799	0.0305578	0	9.42e-05	0	23.4864	0.603521	0.07361	0	3.13549	1
829	2010	19	0.111839	-0.095756	-0.00048296	0.0649731	0.0172178	0	0.0018919	0	22.8705	0.657799	0.05154	0	2.63906	1
829	2011	20	-0.292633	-0.476445	-0.0116735	0.0519142	0.0972004	1	0.0017831	0	23.0582	0.708561	0.006935	1	2.70805	1
829	2012	14	0.520978	0.581723	-0.00741765	0.0441884	0.0378869	1	0.001841	0	22.9519	0.682513	-0.009363	1	2.77259	1
829	2013	35	-0.0912457	-0.352425	0.0164301	0.104788	0.0148469	0	0.0013865	0	23.1695	0.744003	-0.002685	1	2.83321	0
829	2014	43	-0.783402	-0.586994	0.00466949	0.0696374	-0.00403217	1	0.0022578	0	23.1159	0.756689	-0.032179	1	2.89037	0
829	2015	29	-0.587796	-0.38144	0.0190005	0.13543	-0.00129005	0	0.0071675	0	23.1383	0.793929	-0.033801	1	2.94444	0
829	2017	25	-0.472805	-0.00230757	-0.00299759	0.0581976	0.0410354	0	0.0334017	0	23.3736	0.795632	0.019125	1	3.04452	0
829	2018	14	0.107521	0.0374966	-0.00861863	0.055942	-0.00551734	1	0.0072453	0	23.2655	0.804594	-0.017167	0	3.09104	1
829	2019	25	-0.190516	-0.175576	0.00340281	0.0508161	0.0180634	0	0.0374169	0	23.3271	0.812624	0.006442	0	3.13549	1
830	2010	1	-0.0892905	-0.0184303	0.00134657	0.0536563	0.0169375	0	0.0043467	0	23.1465	0.770432	0.021347	0	2.56495	1
830	2011	0	-0.401905	-0.338994	0.00094082	0.0562438	0.112911	0	0	0	23.3015	0.612337	0.034628	0	2.63906	1
830	2013	2	-0.44398	-0.521963	0.00173365	0.0477464	0.0286053	0	0	0	23.607	0.686178	0.017794	0	2.77259	1
830	2017	0	-1.10203	-1.1281	0.0228127	0.0676431	0.0672392	0	0	0	24.0474	0.622247	0.073805	0	2.99573	1
830	2018	1	0.37948	0.0704917	-0.00593529	0.0799316	0.0466212	0	0	0	24.0478	0.60466	0.110385	0	3.04452	1
830	2019	1	-0.495978	-0.163863	0.00397252	0.0617751	0.0430884	1	0	0	24.1314	0.625409	0.058342	0	3.09104	1
833	2014	3	-0.905763	-0.0709691	0.0103453	0.0590259	-0.0034474	0	0.0033458	0	20.9387	0.315745	0.023988	0	3.09104	1
833	2015	1	-0.737708	-0.399223	0.00976843	0.106947	0.027044	0	0.0006313	0	21.9487	0.225619	0.041494	0	3.13549	1
833	2016	1	-0.74685	-0.678065	0.00215208	0.0631966	0.00560423	0	0.0006288	0	21.9527	0.230165	0.011352	0	3.17805	1
833	2017	3	-0.611628	-0.320624	-0.00722214	0.0376015	0.0131962	0	0.000636	0	21.9413	0.193061	0.023599	0	3.21888	1
833	2018	1	-0.0501309	-0.0446382	-0.00702916	0.0375796	0.0185347	0	0	0	22.1081	0.317657	0.022061	0	3.2581	1
833	2019	2	-0.812103	-0.607592	0.00305535	0.0475798	0.0176297	0	0.0005828	0	22.1992	0.366033	0.013494	0	3.29584	1
835	2012	0	0.224571	-0.101235	0.00698754	0.0624038	-0.0299522	1	0	0	20.2929	0.346197	-0.052579	1	2.94444	0
835	2013	0	0.00701439	0.337648	-0.00388915	0.0372934	-0.0199366	0	0	0	20.1227	0.230338	0.009921	1	2.99573	0
835	2016	4	-1.03219	-0.663148	-0.0126739	0.0689933	-0.0504811	1	0	0	21.0408	0.741976	-0.057072	0	3.13549	0
835	2017	14	-0.0352796	0.46059	-0.00829335	0.0361025	-0.0270892	0	0	0	21.1516	0.674912	0.099308	0	3.17805	0
836	2010	1	-0.74664	-0.564937	0.00790949	0.0590408	-0.00370192	1	0.0297443	0	21.6434	0.615841	0.004315	0	2.63906	0
836	2011	2	0.250477	0.26302	-0.0145537	0.0505516	0.0364892	1	0.0568302	0	21.4644	0.542445	-0.025409	0	2.70805	0
836	2012	0	-0.815299	-0.395907	0.00070349	0.041346	0.00321327	0	0.0460316	0	21.5789	0.574331	0.026777	0	2.77259	0
836	2013	2	-1.29776	-0.618714	0.00663327	0.0604024	-0.0121549	0	0.0444641	0	21.6217	0.573919	0.007524	0	2.83321	0
836	2015	4	0.106454	-0.141947	0.0306048	0.124343	0.00414515	0	0.0208146	0	21.932	0.442136	0.047313	0	2.94444	0
836	2018	8	-0.797762	-0.409034	0.0016468	0.0778389	-0.0101365	0	0.0002462	0	21.8464	0.447796	0.038642	0	3.09104	0
837	2012	1	1.5376	0.985608	-0.00453143	0.0645013	0.00495248	1	0.0093943	0	21.4678	0.452112	0.006368	0	2.70805	1
837	2013	0	-2.14294	-1.22876	0.00963224	0.0858177	-0.00767456	1	0.0143176	0	21.5467	0.505535	-0.012768	0	2.77259	1
837	2014	0	-0.169495	-0.307491	0.00965364	0.0557578	0.00519531	0	0.0093598	0	22.5808	0.445899	0.006135	0	2.83321	1
837	2015	0	-0.402111	-0.430521	0.0105528	0.106466	0.0171916	1	0.0116761	0	22.6304	0.48614	-0.037764	0	2.89037	1
837	2016	0	-1.24848	-0.605995	-0.00849972	0.0652913	-0.00117963	0	0.0768019	0	22.7801	0.551825	0.003064	0	2.94444	1
837	2017	0	-0.087157	-0.1706	-0.00535759	0.0448171	0.034374	0	0.0456497	0	22.8867	0.58679	0.004609	0	2.99573	1
837	2018	4	-0.750818	-0.818973	-0.00741427	0.0499103	0.00797257	1	0.0032209	0	22.9267	0.635443	-0.031503	0	3.04452	1
837	2019	7	-0.6907	-0.546719	0.00259002	0.04427	0.0181001	0	0.0066952	0	22.8732	0.659135	-0.035895	0	3.09104	1
838	2015	3	-0.602715	-0.282915	0.0340153	0.151809	-0.00917696	0	0	0	22.3758	0.696565	0.019593	1	3.29584	0
838	2016	3	-0.953717	-0.467771	0.0005751	0.106515	-0.0175543	0	0.0169642	0	22.3916	0.685002	0.019549	0	3.3322	0
838	2018	0	0.234721	0.0281982	-0.0118414	0.0536833	-0.00850207	0	0	0	23.247	0.841467	0.004901	0	3.4012	0
838	2019	0	-0.266551	0.0562608	0.00305048	0.0493588	0.0237268	0	0.0003232	0	23.5963	0.840901	0.005603	0	3.43399	0
848	2010	0	1.441	0.851159	0.0114584	0.070692	-0.00749916	0	0	0	21.038	0.442136	0.143818	0	2.63906	0
848	2013	0	-0.89455	-0.484988	0.0134461	0.0662677	0.00336318	0	0	0	21.3521	0.44611	0.200727	0	2.83321	0
850	2011	0	-0.740918	-0.935413	-4.447e-05	0.0582389	0.0771268	0	0.353352	0	22.5712	0.610654	0.044815	0	2.63906	1
850	2012	0	-1.12183	-0.817609	-5.094e-05	0.0478605	0.0372044	0	0.349333	0	22.6229	0.485021	0.051008	0	2.70805	1
850	2013	0	-0.812754	-0.659448	5.59e-05	0.0503543	0.01817	0	0.290254	0	22.5423	0.480609	0.027336	0	2.77259	1
850	2016	7	-0.821474	-0.340976	-0.0059002	0.0526587	0.0119162	0	0.357882	0	22.7768	0.389474	0.007895	0	2.94444	1
850	2017	3	-0.088716	0.00621234	-0.004687	0.0286257	0.0355643	0	0.353385	0	22.7866	0.406967	0.010559	0	2.99573	1
850	2018	6	-1.21463	-0.827191	-0.00550327	0.0493607	0.0264284	0	3.09e-06	0	22.7486	0.435232	0.012479	0	3.04452	1
850	2019	3	-0.397838	-0.140213	0.00620267	0.0552901	0.0259845	0	0.279759	0	22.7451	0.42404	0.020858	0	3.09104	1
851	2011	26	-0.558675	-0.583787	-0.0107762	0.0503714	0.0363528	0	0.0593834	0	21.5941	0.532215	0.011405	1	2.89037	1
851	2012	82	-0.723406	-0.0968514	-0.00080837	0.0453617	0.0229227	0	0.0385553	0	22.0016	0.401339	0.007525	1	2.94444	1
851	2013	60	-1.68826	-0.781415	0.0156687	0.0887917	0.00903237	0	0.0245119	0	22.4293	0.5757	0.016614	1	2.99573	1
851	2018	135	-0.75939	-0.665705	-0.001423	0.0839453	0.0159795	0	0.040615	0	22.8912	0.552113	0.006889	0	3.21888	1
851	2019	126	-0.214054	0.047958	0.00623652	0.0718695	0.0226297	0	0.0445508	0	22.9566	0.5809	0.002273	1	3.2581	1
852	2011	1	0.232058	0.0863601	-0.0007989	0.0719557	0.0196634	0	0	0	21.3645	0.388512	0.062631	0	2.63906	1
852	2012	1	-0.189413	-0.395258	0.00960004	0.0587585	0.00040014	0	0	0	21.4999	0.444679	0.06345	0	2.70805	1
852	2013	0	-0.691413	-0.55954	0.00498435	0.0465027	0.00053244	0	0	0	21.5733	0.476202	0.043272	0	2.77259	1
852	2014	0	-1.42549	-1.04343	0.00780024	0.0753258	-0.00421267	0	0	0	21.5542	0.465307	0.026803	0	2.83321	1
852	2015	2	0.323166	0.077742	0.00527642	0.098158	0.00328764	1	0	0	22.7218	0.637231	0.005713	0	2.89037	1
852	2016	2	-0.446667	-0.373678	-0.00700452	0.0495604	-0.0178727	1	0	0	22.5982	0.718388	-0.11625	1	2.94444	1
852	2017	3	-1.94425	-0.662391	0.00080773	0.0848552	0.0217193	0	0	0	22.6687	0.728646	0.005132	0	2.99573	1
852	2018	4	-0.626242	-0.794234	-0.0024182	0.0845335	-0.0149591	0	0	0	22.7821	0.75508	0.004307	0	3.04452	1
852	2019	0	-0.974981	-0.782292	0.00426342	0.057052	0.0114681	0	0	0	22.9041	0.779779	0.005414	0	3.09104	1
856	2012	0	-0.780054	-0.769886	-0.0014728	0.0707123	-0.013221	0	0	0	21.338	0.725281	0.028934	0	2.70805	1
856	2013	0	-0.208788	0.265345	-0.00128008	0.0473836	-0.0271236	0	0	0	21.4654	0.723374	0.00807	0	2.77259	1
856	2018	0	-0.582533	-0.552003	-0.00297588	0.0894006	-0.0527652	0	0	0	21.4517	0.789144	0.007076	0	3.04452	1
856	2019	0	0.173263	0.0307512	-0.00381263	0.0601485	-0.0191223	0	0	0	21.5589	0.804702	0.006202	0	3.09104	1
858	2012	2	-0.287187	-0.162908	-0.00165247	0.0451064	0.0967742	0	0.0004198	0	24.5354	0.303365	0.214483	0	2.70805	1
858	2018	5	0.394961	0.256962	-0.00690333	0.0556509	0.112911	0	0	0	25.1787	0.243626	0.178817	0	3.04452	1
858	2019	3	0.152963	-0.373217	0.0200699	0.047615	0.0745664	0	0	0	25.3904	0.284791	0.189393	0	3.09104	1
859	2010	0	0.0527412	-0.0601612	0.00268714	0.0602649	-0.00163609	0	0	0	21.113	0.374606	0.029035	1	2.56495	1
859	2011	0	0.206029	0.164981	-0.0125856	0.0578886	0.0218548	0	0	0	21.1129	0.373586	0.015171	0	2.63906	1
859	2012	0	-1.05125	-1.03018	0.00026998	0.0482551	-0.00162528	0	0	0	21.0048	0.298543	0.003384	0	2.70805	1
859	2013	0	-1.32235	-0.425764	-0.00116888	0.0390704	-0.0103511	1	0	0	21.0803	0.376932	-0.028457	1	2.77259	1
859	2015	0	0.695336	-0.0881082	0.0150221	0.119097	0.0094332	0	5.16e-05	0	21.385	0.244062	0.002169	0	2.89037	1
859	2016	1	0.577354	0.278451	-0.00129184	0.0574838	-0.0123431	0	4.79e-05	0	21.4599	0.294365	0.004424	0	2.94444	1
859	2017	0	-2.17925	-0.690885	-0.00485802	0.0509809	-0.0034516	0	4.66e-05	0	21.4873	0.2971	0.020056	0	2.99573	1
859	2018	0	-0.396082	-0.332309	-0.00685708	0.0404143	0.00570064	0	0	0	21.4697	0.246997	0.040797	0	3.04452	1
859	2019	0	-1.11764	-0.617498	0.0205245	0.128082	0.00799696	0	0	0	21.4982	0.237929	0.033818	0	3.09104	1
861	2010	0	0.179224	0.0823687	0.00722912	0.0695946	-0.00509948	0	0.192708	0	21.6309	0.620717	0.125636	0	2.56495	0
861	2011	0	1.24499	0.854608	-0.00168202	0.0754533	0.0201598	0	0.137369	0	21.9387	0.611312	0.133472	0	2.63906	0
862	2010	5	-1.25	-0.48665	0.00244776	0.0676712	-0.00921733	0	0.0005539	0	22.0323	0.858165	0.014018	0	2.56495	1
862	2011	4	-0.421041	-0.0131401	-0.0110029	0.0525786	0.0526541	0	0	0	22.3735	0.871495	0.016577	0	2.63906	1
862	2012	2	-0.108817	0.0989301	-0.00133275	0.04696	0.00754855	0	0	0	22.3539	0.886596	-0.003583	0	2.70805	1
862	2013	2	-0.22799	-0.0420243	0.00295611	0.0493335	-0.0154643	1	0	0	22.2834	0.886596	-0.029304	0	2.77259	1
862	2015	1	0.703404	0.531869	0.00976375	0.078949	-0.0108724	0	0.0021363	0	22.9599	0.815679	-0.01275	0	2.89037	1
862	2016	1	-0.0536442	-0.361243	-0.00147402	0.0534471	-0.00801157	0	0.001997	0	23.0274	0.70695	0.001868	0	2.94444	1
862	2018	1	-0.671815	-0.477556	-0.0073661	0.0669235	-0.00077589	0	0	0	23.0006	0.729607	0.005302	0	3.04452	1
862	2019	5	-0.831134	-0.333098	0.0176384	0.128082	0.0168392	0	0.0044657	0	22.9589	0.716182	0.002684	0	3.09104	1
863	2013	0	-1.09561	-0.880762	-0.00144288	0.0498603	0.00493867	0	0.054537	0	22.8122	0.759413	0.068331	0	2.83321	0
863	2014	1	0.340912	0.168367	0.00283117	0.0437199	-0.00260795	1	0.0469492	0	23.1672	0.73337	0.012125	0	2.89037	0
863	2015	1	-1.22857	-0.881717	0.0282139	0.151809	0.00479927	1	0.0302702	0	23.3242	0.77637	0.006368	0	2.94444	0
863	2016	4	-0.609623	-0.284609	-0.00448426	0.0594769	0.0163532	0	0.0317515	0	23.3524	0.52228	0.068709	0	2.99573	0
863	2017	2	0.252928	-0.0309989	-0.00833173	0.0286257	0.0483427	1	0.0374269	0	23.2936	0.513969	0.016691	0	3.04452	0
863	2018	12	0.180325	-0.0943914	-0.0044001	0.0363077	0.0269059	1	0.0912178	0	23.2914	0.572612	-0.038192	1	3.09104	0
863	2019	12	-0.497632	-0.502282	0.00435613	0.0469929	0.0300881	0	0.0886258	0	23.2748	0.555647	0.016311	1	3.13549	0
868	2010	0	-0.55107	-0.401132	-0.00145662	0.0698448	-0.00743448	0	0	0	21.6542	0.689256	0.032442	0	2.63906	1
868	2012	0	-0.164959	-0.0152494	0.00718231	0.0570078	0.0134308	0	0	0	22.1463	0.666835	0.025599	0	2.77259	1
868	2013	0	-1.13701	-0.772783	-0.00089827	0.0539054	-0.00730054	1	0	0	22.2133	0.715132	-0.009149	0	2.83321	1
868	2015	0	-0.818162	-0.556405	0.0162279	0.113909	-0.0157992	0	0.0004858	0	22.5439	0.767251	0.001965	0	2.94444	1
868	2016	0	-2.27029	-1.28583	-0.00553218	0.0564587	-0.0198284	0	0.0003305	0	22.9292	0.837881	0.006138	0	2.99573	1
868	2017	0	-2.27029	-1.28583	0.00871224	0.103574	0.0197296	1	0.005276	0	22.8001	0.857071	-0.03243	0	3.04452	1
869	2013	2	-0.43598	-0.111132	-0.00908552	0.0434174	0.0472666	1	0	1	22.8029	0.203775	0.13001	0	2.83321	0
875	2012	0	-0.698497	-0.391848	-0.00025237	0.0359182	0.0467328	1	0	0	23.4941	0.843386	-0.028411	0	2.99573	1
875	2013	0	-0.396692	-0.426616	-0.00017556	0.0324	0.0227906	0	0	0	23.6294	0.764724	0.001277	0	3.04452	1
876	2011	0	-0.343969	-0.420199	-0.00327963	0.0472857	0.112911	0	0.0026189	0	23.8001	0.429759	0.164045	0	2.63906	0
876	2012	0	0.0466996	-0.257422	-0.00458792	0.0440168	0.0779392	1	0.0024113	0	23.93	0.413441	0.094592	0	2.70805	0
877	2010	0	-0.331359	-0.421703	0.0108528	0.0754397	0.0245365	0	0.0272656	0	23.0612	0.587359	0.074089	0	2.56495	1
877	2011	0	0.540347	0.603158	-0.00541788	0.0660305	0.112911	0	0.0123035	0	23.4537	0.647857	0.109264	0	2.63906	1
877	2012	0	-0.108706	0.0910016	-0.00151314	0.0655022	0.0626898	1	0.0104713	0	23.6759	0.603513	0.027942	0	2.70805	1
877	2013	0	-0.116767	-0.300579	-0.00680948	0.0511765	0.0369568	1	0.0097116	0	23.7833	0.628498	0.018851	0	2.77259	1
877	2015	0	-0.48001	-0.187032	-0.00037867	0.0908221	0.0300433	1	0.01495	0	23.7452	0.637895	-0.031773	0	2.89037	1
877	2016	6	-0.642911	-0.48294	-0.0021687	0.0346144	0.0134532	0	0.0076915	0	23.6395	0.63294	0.000974	0	2.94444	1
877	2017	3	-1.23104	-0.982016	0.0123435	0.103481	0.057766	0	0.0149756	0	23.6392	0.552349	0.015244	0	2.99573	1
877	2018	5	-0.296341	0.261719	-0.00542567	0.0609662	0.0492879	0	0.0006927	0	23.5584	0.461093	0.069748	0	3.04452	1
877	2019	5	-0.0704113	-0.0136978	0.0123456	0.061242	0.0427346	0	0.0099164	0	23.4497	0.336432	0.113208	0	3.09104	1
878	2010	0	-0.252052	0.188365	0.00012843	0.0665684	0.0327561	0	7.38e-05	0	24.196	0.836132	0.0197	0	2.56495	1
878	2011	0	-0.155053	0.18805	-0.00958337	0.041997	0.112911	0	7.79e-05	0	24.143	0.733561	0.026067	0	2.63906	1
878	2012	0	-1.20987	-0.526469	-0.00015008	0.0471198	0.0679261	0	7.17e-05	0	24.1817	0.743027	0.004208	0	2.70805	1
878	2013	0	0.394012	0.154223	-0.00988408	0.0368058	0.0350244	1	8.15e-05	0	24.0038	0.748262	-0.048667	0	2.77259	1
878	2018	0	-0.336778	-0.461853	-0.0104981	0.0458282	0.0453653	0	0	0	24.3413	0.701901	0.011621	0	3.04452	1
878	2019	0	-0.334267	0.127191	0.0116994	0.0497268	0.0449864	0	0.0035607	0	24.4696	0.713752	0.024483	0	3.09104	1
881	2010	0	-0.134395	-0.030975	0.00677088	0.062709	0.00887602	0	0.0332874	0	22.2962	0.61502	0.065743	0	2.89037	1
882	2015	5	1.29563	0.62507	0.0150603	0.0973792	0.0337292	0	0.357882	0	23.3338	0.510462	0.014469	0	2.89037	0
882	2017	0	-0.142098	0.00505399	-0.0074891	0.0286257	0.0521151	0	0.351183	0	23.3544	0.430615	0.000825	1	2.99573	0
882	2018	2	-1.58266	-1.1096	-0.00495859	0.0486121	0.0473919	0	0.0900481	0	23.3464	0.420505	0.002094	1	3.04452	0
882	2019	0	-1.32811	-0.762957	0.00142513	0.0512282	0.0384757	0	0.287489	0	23.3585	0.40957	0.002878	0	3.09104	0
885	2010	0	0.268356	0.0890901	-0.0024026	0.0549819	0.00636567	0	0	0	22.2026	0.629553	0.043634	0	2.56495	1
885	2011	0	-0.903201	-0.544319	0.00153171	0.0745909	0.0712188	0	0	0	22.2954	0.596891	0.072253	0	2.63906	1
885	2012	0	-0.977009	-0.606804	0.00836245	0.0588001	0.0247764	0	0	0	22.3753	0.583469	0.0502	0	2.70805	1
885	2013	0	-0.88719	-0.301644	-0.00662306	0.0495528	0.00691204	1	0	0	22.3711	0.564793	0.027268	0	2.77259	1
886	2010	0	-1.81199	-1.20291	0.0050719	0.0766268	0.0217419	0	0.0049404	0	21.8074	0.17632	0.042089	0	2.63906	1
886	2011	0	0.173138	0.0140058	-0.01274	0.0357311	0.0669416	0	0.0035412	0	21.816	0.15648	0.052655	0	2.70805	1
886	2016	0	-0.043712	0.0743473	-0.00436398	0.0627058	0.00736843	0	0.0118127	0	21.8557	0.171018	0.019794	0	2.99573	1
886	2018	1	0.0472293	0.17529	-0.0104421	0.0720424	0.0311753	0	0.0104817	0	21.9126	0.153518	0.051424	0	3.09104	1
886	2019	3	0.192459	-0.162771	0.00285925	0.0356411	0.021303	0	0.32898	0	21.9042	0.142468	0.019063	0	3.13549	1
887	2010	0	0.859354	0.855489	0.0115228	0.0617176	-0.00058025	0	0.0021219	0	21.5789	0.511038	0.1658	0	2.56495	0
887	2012	0	-0.0510719	-0.167042	-0.00276451	0.0472149	0.0185771	0	0	0	22.086	0.495446	0.157847	0	2.70805	0
887	2013	0	0.221461	-0.143865	0.0102267	0.0515678	0.0144604	1	0	0	22.1444	0.447296	0.100307	0	2.77259	0
887	2015	0	-0.104446	0.138509	0.0197347	0.0886118	0.0236498	0	0.0104805	0	22.7343	0.491278	0.116292	0	2.89037	0
887	2017	0	0.317645	-0.054739	-0.00896874	0.0453555	0.0508579	0	0.0186672	0	23.4543	0.494019	0.084778	0	2.99573	0
887	2018	0	-0.305076	-0.262967	-0.00960559	0.0533497	0.0437388	0	0.0021264	0	23.5005	0.476338	0.072426	0	3.04452	0
888	2015	9	-0.0607963	-0.12684	0.0116856	0.0807557	0.0209448	0	0.0008534	0	21.6269	0.21014	0.081709	0	2.94444	1
888	2016	10	0.430996	0.187563	-0.00343542	0.0371592	0.00048567	0	0.0007144	0	21.6924	0.216604	0.073251	0	2.99573	1
890	2010	1	0.337723	-0.136329	0.00299208	0.0525463	0.00048497	0	0.0296015	0	21.9406	0.647268	0.005892	0	2.89037	0
890	2012	0	0.278871	0.242119	-0.0007022	0.0367782	0.00873229	0	0	0	21.7974	0.594345	0.005546	1	2.99573	0
890	2016	3	-0.187004	-0.276955	-1.285e-05	0.0762223	-0.0234429	0	0.0392097	0	22.897	0.886596	0.020612	1	3.17805	0
890	2017	1	-0.576317	-0.523604	-0.0106395	0.0378897	0.0285433	0	0.0653603	0	22.9942	0.886596	0.01612	1	3.21888	0
890	2018	0	-0.365843	-0.45015	-0.00747974	0.0638952	-0.0360592	1	0	0	22.7403	0.886596	-0.016883	1	3.2581	0
892	2017	1	1.5665	0.656151	-0.011144	0.0379265	0.0166655	0	0.0672836	0	22.1385	0.25144	0.109688	0	3.04452	0
892	2018	0	-0.881522	-0.887129	-0.006883	0.073717	0.025746	0	0.0815821	0	22.3176	0.308152	0.071502	0	3.09104	0
892	2019	0	-1.08152	-0.711406	0.00355202	0.0736718	0.0176866	1	0.0226347	0	21.9901	0.252537	-0.130077	0	3.13549	0
893	2010	0	-0.633248	-0.173553	0.00055663	0.0747898	-0.00781932	0	0.0025734	0	22.2174	0.886596	0.056548	0	2.56495	0
893	2011	0	-0.168917	-0.328009	-0.0121358	0.0519627	-0.0194753	1	0.0051909	0	22.0641	0.886596	-0.046114	0	2.63906	0
893	2012	0	0.579584	0.445239	-0.00101545	0.0473789	0.00823585	0	0.0037726	0	22.6418	0.886596	0.007352	0	2.70805	0
893	2013	0	0.111117	0.358893	0.00859348	0.0363715	-0.00380647	0	0.005438	0	22.5498	0.821269	0.022764	0	2.77259	0
895	2011	0	1.34053	0.503827	-0.00344847	0.04477	0.0216527	1	0	0	22.7824	0.446924	0.085851	0	2.63906	0
895	2012	0	0.479403	-0.0354568	-0.00293771	0.0346368	0.0673777	0	6.06e-05	0	23.5384	0.248038	0.184429	0	2.70805	0
895	2013	0	-0.583244	-0.408505	0.0107935	0.047467	0.0752011	0	0	0	23.7062	0.240187	0.214483	0	2.77259	0
897	2010	0	-0.992242	-0.724483	-0.00065326	0.0601613	0.0138008	0	0.101704	0	22.7568	0.683888	0.012023	0	2.56495	1
897	2011	0	0.760287	0.814246	-0.0144516	0.0416142	0.0914263	1	0.0833112	0	22.9036	0.73981	-0.03652	0	2.63906	1
897	2012	0	-0.872681	-0.445857	0.00534371	0.054902	0.0382777	0	0.0170894	0	23.083	0.738762	0.006374	0	2.70805	1
897	2013	0	-1.70098	-1.28583	0.016482	0.0981526	0.0101108	1	0	0	22.8193	0.724683	-0.054651	0	2.77259	1
897	2015	0	-0.890327	-0.601529	-0.00120504	0.0918682	-0.0121573	1	0.0222856	0	22.5624	0.751225	-0.028294	0	2.89037	1
897	2016	0	-1.42356	-1.19282	-0.00416934	0.0563179	-0.0201132	0	0.0209256	0	22.6253	0.765153	0.001291	0	2.94444	1
897	2017	0	-0.316012	-0.221635	-0.00303584	0.0582122	0.01478	0	0.0058491	0	22.5283	0.778276	-0.020726	0	2.99573	1
898	2010	0	-0.0778436	0.0543744	-0.00958157	0.0537023	0.0743674	0	0.0017029	0	25.3783	0.473476	0.018923	0	2.63906	1
898	2011	0	-0.191515	0.138313	-0.00941886	0.0314078	0.112911	1	0.0008933	0	25.3579	0.492125	-0.022412	0	2.70805	1
898	2015	2	-0.0722374	-0.0616692	-0.00227646	0.0704947	0.0871203	1	0.009628	0	25.2074	0.506964	-0.051143	0	2.94444	1
898	2016	2	-0.4527	-0.24564	0.0020591	0.0442736	0.066442	0	0.0095266	0	25.2014	0.485767	0.018283	0	2.99573	1
898	2017	5	-0.706804	-0.388883	0.00589249	0.0487332	0.109026	0	0.0081386	0	25.2142	0.43516	0.063206	0	3.04452	1
898	2018	9	0.0764806	-0.0278477	-0.00208676	0.0508793	0.109077	0	0.0057762	0	25.2233	0.417211	0.086009	0	3.09104	1
898	2019	10	-0.708655	-0.180496	-0.00184504	0.0306634	0.0742261	1	0.0052956	0	25.1984	0.401558	0.019794	0	3.13549	1
899	2010	0	-0.10577	0.157284	-0.00324443	0.0548737	0.00613921	0	0.0012046	0	22.5889	0.775317	-0.006156	0	2.63906	1
899	2013	0	-0.0417544	-0.269608	0.00568869	0.0530022	0.00076948	0	0.010188	0	22.5377	0.711102	0.071566	0	2.83321	1
899	2016	0	0.180848	0.313075	-0.00185036	0.0580691	0.0136466	0	0.0117601	0	22.7472	0.369861	0.055862	0	2.99573	1
899	2017	1	0.775421	0.472341	-0.00728749	0.0388369	0.0331257	1	0.0044862	0	22.7138	0.389494	0.00221	0	3.04452	1
899	2018	1	0.465541	0.0525002	-0.00496516	0.043396	0.031757	0	0	0	22.7488	0.3856	0.025304	0	3.09104	1
900	2011	0	1.34053	0.854608	-0.00984275	0.0429957	0.106507	0	0.0078074	0	22.8077	0.360907	0.11175	0	2.63906	1
901	2010	1	0.729638	0.516411	0.00626055	0.0695968	-0.00137438	0	0	0	20.7862	0.243713	0.076251	0	2.48491	1
901	2012	16	-1.03259	-0.399981	-0.00391098	0.0610219	-0.00673084	0	0	0	21.0266	0.381999	0.033599	0	2.63906	1
901	2015	43	-0.255517	-0.744674	0.0209456	0.125086	0.0155295	0	0.0346633	0	21.4792	0.283365	0.031474	0	2.83321	1
901	2016	41	1.14674	0.757907	-0.00907727	0.0533749	0.00997783	0	0.0161652	0	22.4689	0.351316	0.02809	0	2.89037	1
901	2017	32	-0.253212	-0.0756554	-0.00580988	0.0416798	0.0271588	0	0.016902	0	22.559	0.364904	0.030226	0	2.94444	1
901	2018	26	-0.366542	-0.50707	-0.00903208	0.0634451	0.0290126	0	0.0085777	0	22.5944	0.357589	0.027078	0	2.99573	1
902	2011	0	1.01152	0.854608	-0.00563511	0.0745373	-0.0139862	0	0.0579949	0	20.9176	0.662978	0.003199	0	2.56495	1
902	2012	0	0.27827	-0.0134736	0.00651521	0.0700193	-0.0298608	1	0.0534669	0	20.8611	0.684333	-0.039761	0	2.63906	1
902	2013	0	-0.788272	-0.441783	0.00937541	0.0641507	-0.0323816	0	0.0408385	0	21.0127	0.777347	-0.037616	0	2.70805	0
902	2014	3	-0.456881	-0.432489	0.00980291	0.050059	0.00384999	0	0.0001928	0	22.3693	0.43712	0.119298	0	2.77259	0
902	2016	5	-0.506247	-0.648627	-0.0048489	0.0431286	0.0197061	0	0.0344554	0	22.7887	0.323197	0.077988	0	2.89037	0
902	2018	1	0.0454899	-0.128011	-0.00065416	0.0366653	0.0459605	0	0	0	22.9204	0.291497	0.093403	0	2.99573	0
902	2019	1	-0.445494	-0.220058	-0.00136912	0.0374322	0.0347835	0	0.0244187	0	22.9973	0.311065	0.070584	0	3.04452	0
903	2012	0	-0.683716	-0.680479	0.00410533	0.0453219	0.0303332	0	0	0	22.4276	0.520357	0.008654	0	2.63906	1
903	2013	1	-1.02882	-0.540275	0.00125812	0.0419185	0.0133299	0	0	0	22.4344	0.50274	0.023717	0	2.70805	1
903	2015	0	1.42226	0.520887	0.00843289	0.0832909	0.0179374	0	0.0045114	0	22.6851	0.483835	0.025285	1	2.83321	1
903	2019	3	0.196982	-0.0942224	0.00217035	0.037696	0.0299752	0	0.0749623	0	23.251	0.554377	0.014969	0	3.04452	1
905	2010	1	0.0647912	0.314479	-0.00133135	0.0572871	0.00995843	0	0.0660572	0	21.815	0.412979	0.043018	0	2.48491	1
905	2011	2	-0.669746	-0.395417	-0.00544108	0.0356499	0.0586743	0	0.0653587	0	21.873	0.401826	0.057937	0	2.56495	1
905	2012	1	-0.528552	-0.250172	0.00365106	0.0475595	0.0230026	0	0.0595021	0	22.0112	0.407222	0.080607	0	2.63906	1
905	2017	9	-0.132171	-0.522871	0.00243106	0.0612675	0.031982	1	0.0331058	0	22.813	0.563294	0.023125	0	2.94444	1
905	2018	8	-0.40027	-0.545813	-0.00938437	0.0518206	0.0127383	0	0.0238285	0	22.8695	0.578385	0.012872	0	2.99573	1
905	2019	8	-2.27029	-1.01279	0.00632904	0.0714698	0.0256384	0	0.020228	0	23.0025	0.545323	0.020434	0	3.04452	1
906	2010	10	-0.514128	-0.566233	0.00121251	0.0591742	-0.00053399	0	0.0271605	0	21.9267	0.659568	0.033484	0	2.48491	1
906	2011	19	-0.184542	-0.251036	-0.00727133	0.0543732	0.062599	0	0.0106567	0	22.1829	0.680121	0.022236	0	2.56495	1
906	2012	23	0.195988	0.234597	-0.00213841	0.0544205	0.0146001	0	0.0285497	0	22.0786	0.642421	0.005028	0	2.63906	1
906	2013	24	-1.53909	-0.981388	0.0104635	0.0863485	-0.00521046	0	0.0090793	0	22.1965	0.67397	0.022002	1	2.70805	1
906	2014	21	-1.01116	-0.649995	0.025029	0.100374	-0.0092193	0	0.0084956	0	22.4215	0.736874	0.015845	0	2.77259	1
906	2016	15	-0.0775723	0.112587	8.9e-06	0.0581906	-0.0175216	0	0.0171901	0	22.7089	0.741833	0.017829	0	2.89037	1
906	2018	17	0.174942	0.0632897	-0.00166873	0.0415447	0.00190132	0	0.0071465	0	23.1777	0.747454	0.02747	0	2.99573	1
906	2019	18	-0.52748	-0.541628	0.00517578	0.0446623	0.0233776	0	0.0092919	0	23.412	0.770037	0.043961	0	3.04452	1
908	2015	0	0.184631	-0.315749	0.00653254	0.0929847	0.016619	0	0.0011619	0	21.9595	0.346886	0.138224	1	2.89037	0
908	2017	0	0.534398	0.747992	-0.00991465	0.0369728	0.0178805	1	0.0043236	0	22.3061	0.466004	0.037033	1	2.99573	0
908	2018	0	-0.387714	-0.336315	-0.00464306	0.0537723	0.0104727	0	0	0	22.3771	0.452455	0.03933	1	3.04452	0
908	2019	0	0.152512	0.493604	-0.00104854	0.0638778	0.00875419	1	0.0048161	0	22.1935	0.553615	-0.192447	1	3.09104	0
909	2010	5	-0.4623	-0.475499	-0.00309947	0.0794335	-0.0102666	0	0.031942	0	21.7048	0.767971	0.011771	1	2.48491	1
909	2011	3	-0.838823	-0.921154	-0.00628298	0.0602326	0.0420675	0	0.0321203	0	21.8893	0.786933	0.014585	1	2.56495	1
909	2012	5	-0.168855	-0.192518	0.00132731	0.0456963	0.00369467	0	0.0144922	0	21.9981	0.803904	0.012281	1	2.63906	1
909	2013	9	-0.583787	-0.283192	0.00747146	0.0684992	-0.0142421	0	0.0184963	0	22.2701	0.819262	0.008483	1	2.70805	1
909	2019	6	-0.608028	-0.387691	0.00446549	0.0518089	0.00063177	0	0.0780908	0	21.8987	0.605846	0.011995	0	3.04452	1
910	2015	7	-0.454278	-0.450731	0.023038	0.114499	0.00075258	0	0.000278	0	22.5913	0.625825	0.053261	0	2.83321	0
910	2016	3	-0.30523	-0.553453	0.0049058	0.0619636	-0.00114771	0	0.0002529	0	22.5036	0.489455	0.086103	0	2.89037	0
910	2018	4	0.172698	0.0343424	-0.0137053	0.0579545	0.0319365	0	0	0	22.6602	0.351712	0.115196	0	2.99573	0
911	2010	4	-0.0472041	-0.246611	0.00287735	0.0669235	0.0057526	0	0.0008511	0	22.1848	0.627183	0.041703	0	2.48491	1
911	2011	4	0.607372	0.854608	-0.0126955	0.0430044	0.0611549	1	0.0008007	0	22.2733	0.67043	0.01007	0	2.56495	1
911	2012	2	-0.164828	-0.231838	-0.0055802	0.0483345	0.0180904	1	0.0006161	0	22.4927	0.796728	-0.062446	0	2.63906	1
911	2013	2	0.14254	0.156695	-0.00323458	0.0380316	-0.00427247	0	0.0015439	0	22.4777	0.744314	0.011674	0	2.70805	1
911	2015	6	-0.491714	-0.86627	0.0188554	0.119653	-0.0128542	0	0.0055731	0	22.4611	0.708903	0.010377	0	2.83321	1
911	2016	7	-1.32062	-1.20758	0.00354755	0.0667943	-0.0205215	0	0.0083232	0	22.6274	0.759495	0.003107	0	2.89037	1
911	2017	8	0.0265172	-0.118926	-0.0116107	0.04545	0.0231455	1	0.0083384	0	22.7232	0.808403	-0.028131	0	2.94444	1
912	2012	0	1.07814	0.985608	-0.00155418	0.0550622	0.0440167	0	0.0020447	0	23.2688	0.760189	0.00724	0	2.63906	1
912	2013	0	-0.00734279	-0.0944509	-0.0011011	0.0437091	0.0128081	1	0.0018292	0	23.3485	0.802218	-0.030174	0	2.70805	1
913	2010	2	0.140513	0.114419	8.696e-05	0.05756	0.00434596	0	0.0020147	0	22.0554	0.612513	0.016124	0	2.48491	1
913	2011	0	0.561933	0.127574	-0.0103218	0.0529043	0.0610242	1	0.0016165	0	22.0698	0.620443	-0.007809	0	2.56495	1
913	2012	0	-0.101681	0.0169469	-0.00010296	0.0440985	0.026655	0	0	0	22.101	0.411954	-0.001255	0	2.63906	1
913	2018	2	-1.1003	-0.660307	-0.0126015	0.0731972	0.00726141	0	0.0003143	0	22.1972	0.423726	0.008883	0	2.99573	0
913	2019	1	-0.813403	-0.692316	0.00484892	0.0520265	0.0152988	0	0.025825	0	22.2735	0.432672	0.03781	0	3.04452	0
915	2010	0	-0.284405	-0.147292	0.0166993	0.0709578	-0.00947949	0	0.0902135	0	20.8529	0.429433	0.117875	0	2.89037	0
915	2011	0	-0.311725	-0.0121783	-0.00702563	0.0425566	0.00424361	0	0.0857888	0	20.8713	0.336616	0.142295	0	2.94444	0
915	2015	2	-0.43874	0.00937997	0.0118983	0.109663	0.0177597	1	0.0908863	0	21.4561	0.192871	0.129584	0	3.13549	0
915	2016	0	-1.17655	-0.289237	0.00611144	0.0710522	7.843e-05	0	0.0754732	0	21.6324	0.214685	0.153823	0	3.17805	0
915	2017	0	-0.11444	-0.0325557	-0.00034088	0.0453414	0.00461035	0	0.0659045	0	21.7439	0.200491	0.17151	0	3.21888	0
915	2019	0	0.272698	0.320548	0.0135082	0.0637879	0.0175532	0	0.0569152	0	21.8714	0.18567	0.118641	0	3.29584	0
917	2010	2	0.00227563	0.0784614	0.00893444	0.0765893	0.0228111	0	0.111017	0	23.1729	0.664071	0.049899	0	2.48491	1
917	2017	20	0.454509	0.31025	-0.00832818	0.0361883	0.0662262	1	0.164902	0	23.8908	0.527426	-0.01021	0	2.94444	1
917	2018	13	-0.994537	-0.823492	-0.00209971	0.0810472	0.0517766	0	0.0015857	0	23.8704	0.523258	0.011561	0	2.99573	1
917	2019	2	0.554176	0.834618	0.00165869	0.0660835	0.0456456	0	0.219697	0	23.8323	0.451876	0.01316	0	3.04452	1
918	2010	0	-0.298691	-0.480906	-0.00769353	0.0626603	0.0320716	0	0.0222592	0	23.7585	0.700408	0.066927	0	2.56495	1
918	2011	0	-0.269182	0.211487	-0.0120762	0.0538146	0.112911	0	0.0198857	0	23.9541	0.769933	0.008102	0	2.63906	1
918	2012	0	-0.190653	-0.00184617	0.00262422	0.0596445	0.0649296	0	0.0162913	0	24.0668	0.793472	0.001123	0	2.70805	1
918	2013	0	0.18818	-0.0301618	-0.00660248	0.0326087	0.0330838	0	0.0124346	0	24.195	0.814897	0.000862	0	2.77259	1
918	2015	2	-0.313781	-0.181891	0.0138367	0.114794	0.017129	1	0.0153965	0	24.2696	0.886596	-0.075163	0	2.89037	1
918	2016	0	-1.49118	-1.26536	0.00926807	0.106964	0.0118846	0	0.157995	0	24.2954	0.886596	0.007745	0	2.94444	0
918	2017	0	0.129154	0.026267	-0.00078318	0.0350743	0.0618862	0	0.215016	0	23.9859	0.784559	0.061356	0	2.99573	0
918	2018	0	-1.24525	-0.659705	0.00434769	0.0764772	0.00183954	1	0.261089	0	23.6599	0.813164	-0.073584	1	3.04452	0
918	2019	0	-0.208225	-0.0415364	-0.00310944	0.0568834	0.0242509	0	0.240901	0	23.669	0.808406	0.002315	1	3.09104	0
919	2019	0	0.1198	0.216275	0.00401429	0.0363038	0.0250244	0	0.0334877	0	22.1484	0.176422	0.045672	1	3.09104	1
920	2010	0	-0.0165806	0.170328	0.00749182	0.0595697	2.118e-05	0	0.119388	0	21.1001	0.336133	0.0551	0	2.48491	1
920	2011	0	-0.454052	-0.752854	-0.00645396	0.0623733	0.023122	0	0.102448	0	21.3484	0.450982	0.058251	0	2.56495	1
920	2012	0	-1.62986	-0.597868	0.00275884	0.0549509	0.00425816	0	0.13455	0	21.414	0.402343	0.058307	0	2.63906	1
920	2013	0	-0.33685	-0.360479	0.00870588	0.0601175	-0.00089641	0	0.116565	0	21.628	0.456938	0.054679	0	2.70805	1
920	2015	1	0.239958	0.363822	0.0129011	0.118744	-0.0016511	0	0.356466	0	21.238	0.356741	0.074716	0	2.83321	1
920	2018	7	-0.0868967	-0.04105	-0.0103582	0.056051	-0.0300941	0	0.0604847	0	21.4244	0.513245	0.054464	0	2.99573	1
920	2019	2	0.21607	-0.332071	0.00639212	0.0556124	0.00056814	0	0.183826	0	21.504	0.422954	0.051459	0	3.04452	1
922	2015	0	-0.556199	-0.355327	0.00792602	0.123543	0.00412551	1	0	0	21.9012	0.424114	-0.070562	1	3.13549	1
922	2016	0	-2.27029	-1.28583	0.00359418	0.0942617	-0.018879	1	0	0	21.7553	0.489227	-0.144251	0	3.17805	1
922	2019	1	-0.948931	-0.981413	0.00435685	0.0602316	0.0120517	0	0	0	21.9964	0.38966	0.101329	0	3.29584	1
923	2010	0	0.0712836	-0.285885	0.00310459	0.0718909	-0.0102951	0	0.22064	0	20.8371	0.446237	0.018146	0	2.48491	1
923	2011	0	0.709281	0.329931	-0.00769773	0.0628162	0.00971821	0	0.139743	0	20.971	0.546657	0.008586	0	2.56495	1
923	2013	0	-1.25181	-0.680068	0.00210948	0.0350141	-0.0299204	0	0.0564466	0	21.1468	0.657874	0.002759	0	2.70805	1
923	2017	0	-0.374584	-0.0148256	0.00374622	0.101327	0.0521966	0	0.0443467	0	23.3318	0.347239	0.038203	0	2.94444	1
923	2018	0	-0.157193	-0.288063	-0.00784935	0.0671441	0.0545351	0	0	0	23.2396	0.32462	0.016354	0	2.99573	1
923	2019	0	0.110344	0.110729	0.00264598	0.0466285	0.0427865	0	0.0309236	0	23.2761	0.264815	0.05913	0	3.04452	1
925	2013	2	-0.226809	-0.293178	0.00628623	0.0578758	-0.0120473	1	0.0166472	0	21.8458	0.686386	-0.048336	0	2.70805	0
925	2019	28	0.0341925	0.105101	0.0040935	0.0552001	0.0144534	0	0	0	22.7148	0.659408	0.014482	0	3.04452	0
927	2010	0	-0.501759	-0.556143	-0.00487284	0.0699617	0.0212949	0	0.0014302	0	22.9293	0.599902	0.035254	0	2.63906	1
927	2011	0	-0.592821	-0.679311	-0.00398128	0.0588618	0.0890511	0	0.001251	0	22.9418	0.597846	0.012336	0	2.70805	1
927	2012	0	-0.488279	-0.447749	-0.00216635	0.0606081	0.0395825	0	0.0011842	0	22.9198	0.588348	0.004187	0	2.77259	1
927	2013	0	-0.591428	-0.409604	-0.00480463	0.0545822	0.0160045	1	0.0012423	0	22.8262	0.608099	-0.055508	0	2.83321	1
927	2017	2	0.0959271	-0.0389721	-0.00403407	0.0707094	-0.0203325	1	0.0016878	0	22.3126	0.886596	-0.225032	0	3.04452	1
927	2018	1	-1.45133	-1.01822	-0.00500596	0.0694912	-0.0527652	0	0.0003224	0	22.2306	0.886596	0.007775	0	3.09104	1
927	2019	0	-2.27029	-1.28583	0.0147585	0.108951	-0.021577	1	0.0039928	0	21.3893	0.886596	-0.225032	0	3.13549	1
928	2015	0	-0.173711	-0.00217834	0.0109209	0.104116	0.00389772	0	0.0135319	0	23.3219	0.785506	0.039296	0	3.13549	1
928	2016	0	-1.14576	-0.996916	0.00146984	0.0587569	0.00330936	0	0.0114398	0	23.3389	0.687014	0.038153	0	3.17805	1
928	2017	0	-0.656277	-0.0254992	-0.00643369	0.0533619	0.0454968	0	0.0746489	0	23.3295	0.654171	0.03132	0	3.21888	1
928	2019	1	-0.303833	-0.0186749	0.00412225	0.0578639	0.0299342	0	0.0509347	0	23.6316	0.715311	0.031474	0	3.29584	1
929	2010	0	-0.0773942	-0.223796	0.00665131	0.0650727	-0.00025272	0	0.0697205	0	21.056	0.331106	0.101088	0	2.89037	0
929	2011	0	0.198356	0.468443	-0.01371	0.0434047	0.0252521	1	0.104673	0	20.9524	0.267977	-0.00543	0	2.94444	0
929	2012	0	-0.590537	-0.127123	0.00334502	0.0543398	0.00078902	0	0.100208	0	21.054	0.302385	0.033863	0	2.99573	0
929	2013	0	-0.348255	-0.141808	0.00696683	0.0497383	-0.0038961	0	0.0801625	0	21.0873	0.293266	0.032812	0	3.04452	0
929	2016	0	-0.639932	-0.146185	0.0138526	0.0600064	-0.0158435	1	0.166104	0	21.1432	0.241178	-0.01645	0	3.17805	0
929	2017	0	-0.251548	-0.0932191	-0.00863306	0.0366908	-0.0130049	0	0.181542	0	21.1057	0.211946	0.008462	0	3.21888	0
929	2018	0	0.566316	0.327195	-0.0102538	0.0671048	-0.00284426	1	0.129778	0	21.0435	0.209066	-0.046226	0	3.2581	0
929	2019	0	-0.285435	-0.279117	0.002861	0.0384372	0.00254536	0	0.103543	0	21.0395	0.204043	0.001857	0	3.29584	0
930	2011	0	-0.474248	-0.468628	-0.00467831	0.0525467	0.0811748	0	0.0001929	0	22.5916	0.546311	0.053931	0	2.63906	1
930	2012	0	-0.737383	-0.366662	-0.00353441	0.041476	0.0346477	0	4.67e-05	0	22.6488	0.552548	0.030212	0	2.70805	1
930	2013	0	-1.12419	-1.01253	-0.00146852	0.0368339	0.0159128	1	8.49e-05	0	22.6029	0.527811	0.007527	0	2.77259	1
930	2018	0	-0.742678	-0.59161	-0.0158806	0.0510599	0.0456631	0	1.2e-05	0	23.7333	0.524544	0.024683	0	3.04452	1
931	2010	1	-0.0426689	-0.172301	0.00163941	0.0534145	-0.00359618	0	0.0282709	0	22.1122	0.78187	0.004257	0	2.48491	0
931	2011	0	-0.883182	-0.610078	-0.00410172	0.0599756	0.0333068	0	0.0245055	0	22.1894	0.817245	0.013408	0	2.56495	0
931	2012	0	-1.02798	-0.591485	0.00368526	0.0508268	0.0032176	0	0.027509	0	22.1574	0.802254	0.007371	0	2.63906	0
931	2013	4	-1.08853	-0.451246	0.00230812	0.0575386	-0.01239	1	0.0285414	0	22.1924	0.853781	-0.049295	0	2.70805	0
931	2016	4	0.695038	0.492119	-0.00686638	0.0479738	-0.0298575	0	0.0205606	0	21.8697	0.660986	0.015255	1	2.89037	0
931	2017	4	-0.369393	-0.193597	-0.0032061	0.04375	0.00685267	0	0.0166715	0	22.0177	0.509306	0.012821	1	2.94444	0
931	2018	5	-1.31065	-0.918405	0.00191337	0.0609716	-0.00748892	0	0.0152153	0	21.9839	0.463328	0.033687	1	2.99573	0
931	2019	3	-0.454794	-0.476125	0.0080036	0.05152	0.00514433	0	0.0169836	0	21.9992	0.481596	0.035485	0	3.04452	0
932	2010	2	0.112017	-0.111254	-0.00958157	0.0423827	0.0510875	1	0.0305606	1	25.037	0.806066	-0.03941	0	2.48491	1
932	2011	13	0.194307	0.147401	-0.00470127	0.0420021	0.112911	0	0.0080418	1	25.1773	0.823368	0.00091	1	2.56495	1
932	2012	10	-2.27029	-0.961938	-0.00303992	0.0356007	0.0890446	1	0.0037298	1	24.9074	0.821957	-0.045687	1	2.63906	1
932	2013	11	-0.622961	-0.53908	-0.00269929	0.0313306	0.0524061	0	0.0052779	1	24.983	0.817282	0.002162	1	2.70805	1
932	2014	13	-0.430439	-0.166244	0.0147237	0.0541207	0.0107269	0	0.0038126	0	25.015	0.798889	0.002037	1	2.77259	1
932	2015	11	0.277268	0.0733706	-0.0024595	0.0586175	0.0425013	1	0.0073441	0	25.0605	0.860471	-0.053735	1	2.83321	1
932	2016	7	-1.04621	-1.10466	0.0257891	0.113347	0.0297486	0	0.0095855	0	24.9852	0.86896	-0.021065	0	2.89037	1
932	2019	7	-1.08235	-0.516424	0.00278171	0.0421571	0.0640919	0	0.0168654	0	25.1412	0.607759	0.080118	1	3.04452	1
933	2010	0	-0.198906	0.0731581	0.00181326	0.0725723	0.032002	0	0.0079681	0	23.9288	0.75829	0.046642	0	2.56495	1
933	2012	0	-0.234305	-0.259458	-0.00262241	0.050163	0.0766321	1	0.0003726	0	24.4048	0.744141	0.003421	1	2.70805	1
933	2013	0	-1.08358	-0.597245	-0.00715313	0.0516222	0.0463212	0	0.0003205	0	24.494	0.742234	0.000445	1	2.77259	1
933	2018	0	-0.849697	-0.281726	-0.0158806	0.0688596	0.038696	0	0.0006424	1	24.7024	0.856874	-0.001191	0	3.04452	1
933	2019	0	0.228342	0.254107	0.00805285	0.0538238	0.0442626	0	0.0027977	1	24.6231	0.821109	0.01093	0	3.09104	1
935	2010	0	-0.0771188	-0.0611885	0.00017747	0.0604523	-0.0157606	1	0	1	21.0015	0.604	0.040749	1	2.56495	0
935	2011	0	0.0190428	0.0679591	-0.0026341	0.0691095	0.0812672	0	0	1	22.3212	0.323103	0.068599	0	2.63906	0
935	2012	0	-0.280605	-0.174057	-0.00050392	0.0601853	0.0360268	1	0	1	22.3114	0.317421	0.014686	0	2.70805	0
935	2013	0	0.699476	0.166306	-0.00398692	0.0550297	0.0264437	0	0	1	22.2956	0.286761	0.040629	0	2.77259	0
935	2015	0	-0.308782	-0.417861	0.00545988	0.0820723	0.0198176	1	2.86e-05	1	22.4192	0.400878	-0.018449	0	2.89037	0
935	2016	2	-1.55654	-0.978044	0.0328855	0.145562	0.0093875	0	2.88e-05	1	22.4115	0.385493	0.01994	0	2.94444	0
935	2018	1	-0.0798639	-0.100968	0.00165837	0.0851313	0.0321269	0	0.0817677	1	22.1516	0.164091	0.136939	0	3.04452	0
935	2019	3	-1.60925	-0.532062	0.00362042	0.0623247	0.0273316	0	0.0270446	1	22.3029	0.132122	0.160969	0	3.09104	0
936	2017	8	-1.02571	-0.421533	-0.00621539	0.0385942	0.0418866	1	0.357882	0	23.1329	0.578474	0.020668	0	3.21888	0
936	2018	2	-0.558767	-0.479867	0.00161255	0.0845542	0.0224801	0	0.0333075	0	23.2115	0.585056	0.029236	0	3.2581	0
936	2019	3	0.349997	0.042654	0.00701763	0.0672182	0.0306134	0	0.357882	0	23.3013	0.553308	0.049059	0	3.29584	0
937	2010	0	-0.10888	-0.270373	0.00254575	0.0761882	0.0453337	0	0	0	23.9512	0.505701	0.107343	0	2.48491	1
937	2013	1	-0.0669127	-0.459559	-0.0100934	0.0541146	0.0593825	1	0	0	24.4393	0.560152	0.027642	0	2.70805	1
937	2017	1	0.0286624	-0.0143749	-0.00130678	0.0500953	0.0860588	0	0.0112229	0	24.5471	0.545199	0.024404	0	2.94444	1
938	2010	0	-0.996798	-0.407613	0.0016331	0.0620191	-0.00521026	0	0.242488	0	21.4314	0.565514	0.017779	0	2.48491	1
938	2011	0	-1.23969	-0.572517	-0.00233114	0.0556537	0.0228599	0	0.154962	0	21.4799	0.581842	0.02133	0	2.56495	1
938	2012	0	-0.117981	-0.16805	-0.00145382	0.0463419	0.00661707	0	0.11393	0	21.7134	0.56232	0.036948	0	2.63906	1
938	2013	49	0.171464	0.209783	0.0258917	0.0874509	-0.00276656	0	0.111743	0	21.8932	0.597856	0.047494	0	2.70805	1
938	2016	86	-0.815327	-0.679771	-0.00863106	0.0641681	0.0639167	0	0.0229712	0	24.337	0.269895	0.055017	0	2.89037	1
938	2017	118	0.0579674	0.196943	0.00570435	0.0382285	0.0860167	0	0.0154245	0	24.4745	0.321422	0.066036	0	2.94444	1
948	2011	5	0.276922	0.110264	-0.0111792	0.0477941	0.0439251	0	0.0132712	0	21.5056	0.401474	0.049178	0	2.63906	1
948	2012	21	0.0571303	0.282092	-0.00152629	0.0453368	0.00922268	1	0.0125198	0	21.508	0.405813	0.002783	0	2.70805	1
948	2013	6	-0.125519	0.0296552	0.00497104	0.0505005	-0.00188996	0	0.0095794	0	21.6661	0.45188	0.001803	0	2.77259	1
948	2014	4	-0.912136	-1.00431	0.0178833	0.095982	-0.00329442	0	0.0479604	0	21.6812	0.456446	0.003746	0	2.83321	1
948	2015	30	-0.643005	-0.548947	0.0217192	0.136965	-0.00469595	0	0.0514026	0	21.6817	0.450751	0.00745	0	2.89037	1
948	2016	37	0.651087	0.297424	-0.00520672	0.0674579	-0.0191671	0	0.0639185	0	21.6881	0.44657	0.008564	0	2.94444	1
948	2017	75	0.481127	0.397408	-0.00976041	0.04028	0.00112931	0	0.0728397	0	21.744	0.474206	0.008096	1	2.99573	1
948	2018	86	-0.59125	-0.678459	0.00014078	0.0565015	-0.00336559	0	0.0275469	0	21.8537	0.42717	0.033643	1	3.04452	1
948	2019	82	-0.60325	-0.367464	0.00881577	0.0605946	0.0076829	0	0.0195664	0	22.1186	0.541897	0.023405	1	3.09104	1
949	2010	1	-0.206743	-0.215953	-0.00141002	0.0570894	0.00913666	0	0	0	22.2193	0.580213	0.035237	0	2.89037	1
949	2011	0	-1.23826	-0.514541	-0.00584966	0.0546225	0.0699547	0	0	0	22.2828	0.612815	0.001341	0	2.94444	1
949	2012	0	-1.19112	-1.01992	-0.00144737	0.0534665	0.0194133	1	0	0	22.2096	0.615029	-0.030457	1	2.99573	1
949	2013	0	-0.609041	-0.499761	0.00130147	0.0403467	-0.000147	0	0	0	22.1836	0.597839	0.006947	0	3.04452	1
949	2015	0	-0.65085	-0.237139	0.00751829	0.0903487	0.00676711	0	0.0022298	0	22.3283	0.494523	0.02926	0	3.13549	1
949	2016	0	-0.857276	-1.01224	0.00425858	0.0442145	0.00632513	0	0.0024895	0	22.4632	0.372869	0.021518	0	3.17805	1
949	2017	1	0.473955	0.296062	-0.00550737	0.0371004	0.0276747	0	0.0020497	0	22.5919	0.449672	0.005031	0	3.21888	1
949	2018	1	0.0308174	0.491679	-0.00915226	0.0413371	0.0152278	0	0.0001619	0	22.7873	0.534569	0.015803	0	3.2581	1
949	2019	1	-1.27999	-1.00867	0.00814338	0.0457231	0.0220347	0	6.99e-05	0	22.8189	0.535458	0.016216	0	3.29584	1
950	2019	5	-1.50536	-0.840129	0.00390763	0.05115	0.0390006	0	0.010193	0	23.9612	0.65221	0.041423	0	3.04452	1
951	2010	0	-0.621359	-0.780067	0.00263849	0.069075	0.0260423	0	0	1	23.7041	0.797105	0.049007	0	2.56495	1
951	2012	0	0.151522	-0.0429713	0.00211431	0.0464467	0.0486668	1	0	1	23.344	0.693209	0.007163	0	2.70805	1
951	2013	0	-0.150625	-0.328279	-0.00095885	0.0491346	0.024132	0	0	1	23.48	0.700972	0.034214	0	2.77259	1
951	2019	8	-0.233363	-0.245657	0.0159325	0.0605489	0.0359338	0	0	1	23.9015	0.67232	0.0691	0	3.09104	1
952	2018	0	0.741887	0.540055	-0.00483845	0.0661548	-0.0334795	0	0	0	21.2499	0.479735	0.103989	1	3.2581	1
952	2019	0	-0.200415	-0.102962	-0.000412	0.0286257	-0.00516482	1	0.0041211	0	21.2923	0.454122	0.048086	1	3.29584	1
955	2013	3	0.634823	0.173963	0.00019298	0.0392992	-0.0142424	1	0	0	20.7306	0.331803	-0.051845	1	2.70805	0
955	2015	1	0.0306361	0.315414	0.0231743	0.131069	-0.0199713	1	0.013247	0	20.811	0.399094	-0.074789	1	2.83321	0
955	2016	1	0.621961	0.264399	-0.00599053	0.0710538	-0.0303239	0	0.0195481	0	20.8941	0.368533	0.02444	0	2.89037	0
955	2017	0	-1.5257	-0.839797	-0.00192344	0.034462	-0.0253075	0	0.0057786	0	21.0078	0.43133	0.035361	1	2.94444	0
955	2018	0	-1.34367	-0.578147	-0.00460631	0.113411	-0.0425844	1	0.0044697	0	20.851	0.434588	-0.091879	1	2.99573	0
955	2019	9	-2.27029	-1.28583	0.0181627	0.106517	-0.0190308	0	0.0071769	0	20.8979	0.464304	0.001551	1	3.04452	0
959	2012	0	-0.997784	-0.958577	0.00129816	0.0400867	0.0618075	1	0.0010974	0	23.5032	0.516124	-0.03279	0	2.63906	1
959	2013	0	-0.0142618	0.365002	-0.00491913	0.0379844	0.0374433	0	0.0008047	0	23.4815	0.52718	-0.021442	0	2.70805	1
959	2015	0	1.5665	0.985608	0.00244151	0.0728929	0.0620988	0	0.111623	0	24.921	0.654512	-0.023051	0	2.83321	1
959	2016	0	-0.16376	-0.103885	0.0116935	0.0606888	0.0551564	0	0.0706141	0	25.5691	0.736019	0.003773	0	2.89037	1
959	2017	0	-0.365694	-0.412738	-0.00058349	0.0540567	0.112911	0	0.0651432	0	25.6223	0.727808	0.023778	0	2.94444	1
959	2018	1	-0.320785	-0.0958666	-0.00800518	0.0490041	0.0849861	0	0	0	25.6293	0.730785	0.024744	0	2.99573	1
961	2010	0	-0.304814	-0.228064	-0.0024929	0.0747971	0.0307234	0	0.0056915	0	23.907	0.781472	0.037497	1	2.56495	0
961	2013	0	0.550363	0.257017	-0.0102829	0.0449332	0.0482909	0	0.0090647	0	24.8994	0.848865	0.025071	1	2.77259	0
961	2015	15	-0.645702	-0.484788	0.00722533	0.0977895	0.0493248	0	0.0136503	0	25.29	0.86267	0.004892	1	2.89037	0
961	2018	2	1.16143	0.985608	-0.00056061	0.0629921	0.0793498	0	0.0180564	0	25.7218	0.886596	0.01121	1	3.04452	0
961	2019	2	0.0359976	0.200797	0.0138064	0.0523588	0.0734153	0	0.0204451	0	25.7218	0.886596	0.017567	1	3.09104	0
963	2015	1	0.350549	0.254834	0.0105668	0.056762	0.0142112	0	0.0090783	0	23.1584	0.715924	0.112823	1	2.83321	0
965	2010	0	-0.0984946	-0.52815	-0.0049378	0.0585361	0.0115452	0	0.109171	0	22.2752	0.552619	0.050259	1	2.56495	1
965	2011	0	0.198233	0.269016	-0.00690167	0.044262	0.0735833	0	0.107609	0	22.2721	0.502921	0.052758	0	2.63906	1
965	2012	0	-0.0454509	-0.153533	0.00369067	0.0452552	0.0269956	0	0.092411	0	22.2532	0.468943	0.033177	0	2.70805	1
965	2013	0	-1.80353	-0.758177	0.001085	0.0449058	0.0122764	0	0.0878422	0	22.3893	0.507687	0.033759	0	2.77259	1
965	2015	1	0.372667	0.498302	0.00021092	0.0948387	0.0328176	0	0.106511	0	22.6127	0.333754	0.031812	0	2.89037	1
965	2016	2	-2.1729	-0.820313	0.00121426	0.0606748	0.00969156	0	0.0987165	0	22.8509	0.442019	0.038723	0	2.94444	1
965	2017	0	-0.284174	0.0315026	-0.00173812	0.0511907	0.0413815	0	0.0797807	0	23.0556	0.502855	0.043949	1	2.99573	1
965	2018	0	-0.0732627	-0.0693376	-0.00487269	0.0438574	0.0309936	1	0.0804981	0	22.9929	0.460663	0.009713	1	3.04452	1
965	2019	0	-0.880913	-0.557081	-0.00223727	0.0453751	0.0301701	0	0.091358	0	22.9334	0.41682	0.020205	0	3.09104	1
966	2010	0	0.178999	0.160046	0.0030858	0.0605599	0.0171003	0	0	0	23.4405	0.879174	-0.019703	0	2.77259	1
966	2011	0	0.287099	0.26941	-0.00897118	0.0514753	0.112911	0	0.0129209	0	23.395	0.879518	0.003992	0	2.83321	1
966	2012	0	-0.790435	-0.662494	0.00595802	0.0456785	0.0384011	0	0.0147486	0	23.2378	0.849596	0.009593	0	2.89037	1
966	2013	0	-0.435758	-0.203465	0.0099159	0.0609787	0.00852806	0	0.0159204	0	23.1359	0.801721	0.030485	0	2.94444	1
966	2015	0	0.106695	0.205582	0.00615775	0.0743383	0.00915931	0	0.0748601	0	22.9832	0.640998	0.095373	0	3.04452	1
966	2016	0	-0.923156	-0.103367	-0.00279304	0.0505214	-0.00113568	1	0.0777365	0	22.9409	0.602911	0.042306	1	3.09104	1
966	2017	0	0.585651	0.559337	-0.00765529	0.0382593	0.0354336	1	0.0757665	0	22.9594	0.63537	-0.013131	0	3.13549	1
966	2018	1	-0.466388	-0.336636	0.00046239	0.0692114	0.0102341	0	0.0132069	0	22.96	0.619246	0.023039	0	3.17805	1
966	2019	6	-1.69119	-1.2163	0.00767383	0.0663914	0.0251728	0	0.10717	0	22.9999	0.546505	0.061892	0	3.21888	1
967	2010	3	-0.25751	-0.284506	0.00106288	0.0645937	-0.014301	0	0.0900206	0	20.8244	0.518914	0.016678	0	2.89037	0
967	2011	3	0.0844359	0.350856	-0.00440316	0.0475008	0.0265151	0	0.0771287	0	21.4409	0.654647	0.060555	0	2.94444	0
967	2012	0	0.336081	0.371561	-0.00223861	0.0391389	-0.00219847	0	0.160115	0	21.3403	0.539878	0.025114	0	2.99573	0
967	2013	0	0.233139	0.253232	0.0076729	0.0377722	-0.0151937	0	0.105665	0	21.6197	0.61507	0.026279	0	3.04452	0
967	2015	5	0.328593	0.336335	0.0325812	0.151809	0.0254134	0	0.114541	0	22.4203	0.369212	0.026884	0	3.13549	0
967	2016	11	-0.218172	-0.171657	-0.00300765	0.0625373	0.00390474	0	0.0727496	0	22.5196	0.429389	0.042491	1	3.17805	0
967	2017	11	0.519274	0.114738	0.00032131	0.0347728	0.0698691	0	0.0580578	0	23.9084	0.414211	0.051276	1	3.21888	0
967	2018	19	0.598741	0.90401	-0.0103785	0.0471443	0.0669334	0	0.0018948	0	23.9204	0.401826	0.055856	1	3.2581	0
967	2019	29	-1.75055	-1.09336	0.00273498	0.0405732	0.0507389	0	0.0098101	0	23.9363	0.36562	0.056435	1	3.29584	0
968	2012	0	-1.22855	-0.64486	-0.00096767	0.0599371	0.0396807	1	6.57e-05	0	22.9697	0.631306	-0.036496	0	2.70805	1
968	2014	0	-0.468558	-0.370444	0.00243749	0.029812	-0.00372932	1	0.0002235	0	23.4597	0.813914	-0.082936	0	2.83321	1
968	2018	0	-0.133109	-0.0994937	-0.006324	0.0719594	0.0140589	0	0	0	22.8001	0.507515	0.087067	0	3.04452	1
968	2019	0	-1.30535	-0.614814	0.00065956	0.05236	0.0238986	0	0	0	22.8983	0.497832	0.064002	0	3.09104	1
969	2010	0	-0.455998	-0.336434	0.0116864	0.0719017	0.0238726	0	0	0	22.4093	0.348614	0.049378	0	2.56495	1
969	2011	0	-0.201115	0.0130035	-0.0048752	0.0567411	0.0723978	0	0	0	22.658	0.43904	0.060753	0	2.63906	1
969	2012	0	0.803618	0.241722	-0.00734124	0.0503773	0.044171	1	0	0	22.753	0.390952	0.013102	0	2.70805	1
969	2013	0	-0.501159	-0.105248	-0.00534894	0.0483608	0.0304435	0	0.0053901	0	22.7379	0.387118	0.008156	0	2.77259	1
970	2010	0	-0.0521013	-0.314287	0.0236821	0.0845367	0.00927281	0	0	0	21.7509	0.383134	0.092693	1	2.48491	1
970	2011	0	-1.08154	-1.17006	-0.00475775	0.0605983	0.0548785	0	0	0	22.3265	0.468671	0.214483	1	2.56495	1
970	2012	0	-0.575135	-0.710854	0.0120084	0.0681628	0.0344211	0	0	0	22.368	0.255566	0.15426	1	2.63906	1
970	2013	0	0.146139	0.0650728	-0.00317365	0.0509593	0.0374631	1	0	0	22.4108	0.229329	0.07377	1	2.70805	1
973	2010	0	0.296915	0.307502	0.0128022	0.0712623	0.0058221	0	0	0	22.2176	0.633341	0.058002	0	3.13549	1
973	2012	0	-0.121823	-0.128817	-8.766e-05	0.0641957	0.02363	1	0	0	22.2684	0.542451	0.025102	0	3.21888	1
973	2013	1	-1.00217	-1.05851	0.00079254	0.0504163	0.00829439	1	0	0	22.3537	0.551685	0.020523	0	3.2581	1
973	2014	1	-0.0866255	0.134085	0.0130225	0.0643473	-0.00222055	0	0.0017777	0	22.3747	0.570254	0.02163	0	3.29584	1
973	2015	1	0.412767	-0.111487	0.0218765	0.116131	0.00651561	0	0.0018996	0	22.3083	0.519717	0.024869	1	3.3322	1
973	2016	5	1.14674	0.735248	-0.00961652	0.0711641	-0.00739795	0	0.0019027	0	22.3067	0.497365	0.032134	0	3.3673	1
973	2017	2	-1.009	-0.765432	-0.00329661	0.0445543	0.0194499	0	0.0016607	0	22.4427	0.563213	0.022587	0	3.4012	1
973	2018	7	-0.662858	-0.570723	-0.0104142	0.0568077	0.00125892	0	0	0	22.4881	0.5633	0.021175	1	3.43399	1
973	2019	2	-0.364352	-0.222987	0.0084541	0.053018	0.015687	0	0.0013848	0	22.1421	0.370008	0.013778	0	3.46574	1
975	2010	0	-0.0326141	-0.365359	-0.00180249	0.0584908	0.00165814	0	0	0	20.8765	0.220304	-0.019822	1	2.48491	0
975	2014	0	-0.0230255	-0.311561	0.0128399	0.0523382	0.0206349	1	0.0024274	0	22.3214	0.0586206	0.072524	1	2.77259	0
975	2015	0	-0.0602413	-0.166911	0.00045737	0.0903519	0.0570101	0	0.0024452	0	22.314	0.0540344	0.065921	1	2.83321	0
975	2017	0	-0.497421	-0.328759	-0.00222602	0.0419525	0.0282586	0	0.0025514	0	23.1496	0.117174	0.062763	0	2.94444	0
975	2018	0	-0.338813	-0.4711	0.00259155	0.0464388	0.0710073	0	0.0043876	0	23.0919	0.120656	0.070033	0	2.99573	0
975	2019	0	0.431877	0.0649157	0.00803529	0.0653962	0.0440965	0	0.055814	0	23.1986	0.149301	0.084669	0	3.04452	0
976	2017	0	-0.0202994	-0.0496907	-0.00264837	0.0414297	0.0228003	0	0	0	22.3245	0.175341	0.10437	0	3.21888	0
976	2018	0	1.5665	0.607213	-0.00815653	0.0753384	0.0438861	1	0	0	22.3493	0.156804	0.026557	0	3.2581	0
976	2019	0	-0.152453	-0.259808	0.00353992	0.0520806	0.0277138	0	0	0	22.5931	0.288905	0.053515	0	3.29584	0
977	2010	27	-0.202032	-0.382511	0.0198776	0.09805	0.00077789	0	0.0784091	0	21.217	0.363897	0.021317	0	2.56495	1
977	2011	51	0.203277	0.324909	-0.00572292	0.0566927	0.0202352	0	0.072289	0	21.2719	0.353363	0.045591	0	2.63906	1
977	2012	52	-0.272463	-0.735653	4.767e-05	0.0501942	0.00339057	0	0.0557267	0	21.5033	0.467745	0.035143	0	2.70805	1
977	2015	77	-0.0641479	-0.0266205	0.0163767	0.12609	0.0121118	0	0.0183114	0	22.7799	0.636561	0.064939	0	2.89037	1
977	2016	83	-0.128037	0.0429355	-0.00633128	0.0569801	0.0059063	1	0.015471	0	22.9292	0.564932	0.033558	0	2.94444	1
977	2017	96	-0.475417	-0.566926	0.00132988	0.0415085	0.0523872	0	0.0076739	0	23.607	0.592783	0.031484	0	2.99573	1
977	2018	111	-0.545878	-0.477639	-0.00111598	0.0819921	0.0376498	0	0.0040048	0	23.9658	0.636328	0.02996	0	3.04452	1
978	2010	0	1.02159	0.817147	0.00897292	0.0574444	0.00850976	0	0.0052495	0	21.5282	0.331376	0.037206	0	2.56495	1
978	2011	2	0.455936	0.322869	-0.00859508	0.0541693	0.0443467	0	0.0046245	0	21.62	0.382271	0.027651	0	2.63906	1
978	2012	0	-0.333686	-0.111007	-0.00289786	0.0370206	0.0120368	0	0.0084593	0	21.5438	0.348301	0.023685	0	2.70805	1
978	2013	0	-0.478184	-0.308404	-0.00022444	0.0368275	0.00093538	1	0.0216474	0	21.7445	0.442821	0.000334	0	2.77259	1
978	2015	0	-0.270233	-0.170718	0.0179809	0.119143	-0.00201538	0	0.019993	0	21.7709	0.439637	0.006021	0	2.89037	1
978	2016	1	-0.431765	-0.0873603	-0.00315238	0.0471597	-0.0173715	0	0.0187519	0	21.7041	0.425738	-0.016945	0	2.94444	1
978	2017	2	0.161542	-0.0222416	-0.00578869	0.0286257	0.00071464	0	0.0184314	0	21.6891	0.40242	0.014304	0	2.99573	1
978	2018	1	-0.041617	-0.114975	-0.007912	0.0415984	-0.00743821	0	0.0158933	0	21.7958	0.449271	0.023846	0	3.04452	1
978	2019	2	-1.38459	-0.708602	0.001145	0.0332344	0.00627475	0	0.020682	0	21.7779	0.443426	0.00857	0	3.09104	1
980	2011	0	-2.05277	-0.568973	-0.00853924	0.0478537	0.0390004	0	0.0003325	0	21.3482	0.356616	0.019754	1	2.63906	0
980	2013	0	-0.830859	-0.775633	0.00217569	0.0352371	0.0120243	0	0.0002356	0	21.7563	0.290786	0.016819	1	2.77259	0
980	2015	0	0.237949	-0.0261207	0.00573333	0.114496	0.00746578	0	0	0	21.9496	0.387732	0.019169	1	2.89037	0
980	2016	0	-0.971663	-0.743474	0.0318618	0.109526	-0.00917297	0	0	0	22.1375	0.473969	0.023173	1	2.94444	0
980	2017	3	-0.0939455	0.0813533	-0.00208049	0.0575845	0.0767913	0	0	0	24.2286	0.491504	0.0672	1	2.99573	0
980	2018	7	-0.650563	-0.463134	-0.0158806	0.0571432	0.0713672	0	0	0	24.2039	0.458759	0.02435	1	3.04452	0
981	2012	0	-0.614792	-0.308544	0.00459096	0.0498552	0.0516806	0	0.0255403	0	23.6556	0.790009	0.041323	0	2.70805	0
981	2016	3	-0.123532	-0.0617388	0.0079727	0.0498921	0.0160096	0	0.0756766	0	23.9496	0.739191	0.028634	0	2.94444	0
982	2010	0	-0.342731	-0.211611	0.0152821	0.0640808	-0.016671	0	0.0001702	0	21.5228	0.808854	0.037942	0	2.56495	0
982	2011	0	-0.774805	-0.369966	-0.00130492	0.048114	0.025968	0	0	0	22.0152	0.770045	0.056726	1	2.63906	0
982	2012	0	0.490123	0.533259	0.0081348	0.0473078	0.0172992	0	0	0	22.3432	0.660087	0.064279	1	2.70805	0
982	2013	0	0.129691	0.222025	0.00203908	0.0425515	0.00658571	0	0	0	22.8679	0.769353	0.041377	1	2.77259	0
983	2017	0	-0.774656	-0.568192	0.00512418	0.0568169	0.0904615	0	0.003192	0	24.7812	0.633695	0.032892	0	2.94444	1
988	2011	16	-0.863809	-0.568122	-0.00670578	0.046546	0.0616412	0	0	0	22.022	0.303962	0.065681	0	2.56495	1
988	2013	20	-0.169815	-0.237816	0.00605896	0.0619793	0.019949	1	0	0	22.1519	0.348589	0.014192	0	2.70805	0
988	2014	46	-0.0823655	0.0671791	0.0120731	0.0580143	0.00540517	0	0.0017313	0	22.2689	0.384425	0.038093	0	2.77259	0
988	2015	40	-0.460941	-0.364012	0.0165694	0.105448	0.0221119	0	0.0036264	0	22.3338	0.397927	0.03114	0	2.83321	1
988	2016	25	-0.086221	-0.456898	-0.0038377	0.0633351	0.00449806	0	0.0084115	0	22.4437	0.417369	0.044899	0	2.89037	1
988	2017	29	0.113103	0.372351	0.00160325	0.0292357	0.0351968	0	0.0105637	0	22.8725	0.379837	0.045272	1	2.94444	1
988	2019	57	-1.24695	-0.545445	0.0119648	0.0600985	0.0306074	0	0.0249176	0	22.9862	0.34973	0.053907	1	3.04452	1
989	2012	0	-0.156434	-0.370974	0.00496678	0.0641718	0.0112293	1	0.068478	0	21.3334	0.202921	0.06141	0	2.63906	0
989	2013	0	-0.47288	-0.289468	0.00482525	0.0452732	0.0133001	0	0.0027887	0	21.3604	0.18443	0.120615	0	2.70805	0
989	2015	15	-1.52733	-0.936989	0.0277064	0.149601	0.0471219	0	0.0010908	0	22.2208	0.152761	0.15673	0	2.83321	0
989	2016	4	-0.910898	-0.628653	-0.00314816	0.0560665	0.0245634	0	0.0009752	0	22.2914	0.137648	0.14068	0	2.89037	0
989	2018	6	1.46922	0.686588	-0.00958371	0.0684468	0.0415444	1	0.0008159	0	22.3811	0.178599	0.05981	0	2.99573	0
990	2011	0	-0.182716	-0.171876	-0.0109412	0.0547711	0.0591732	0	0.0380824	0	21.9324	0.505699	0.00882	0	2.63906	1
990	2013	0	-0.312256	-0.401642	0.0107711	0.0555033	0.00225261	0	0.0361938	0	21.9262	0.491433	0.016512	0	2.77259	1
990	2017	3	-0.777039	-0.0785036	0.00305512	0.0450651	0.0683921	0	0.0619741	0	23.7688	0.235712	0.038173	0	2.99573	1
993	2010	0	-0.908896	-0.780039	0.00645796	0.0560938	0.00831234	0	0.0525856	0	21.7481	0.418984	0.037679	0	2.56495	1
993	2011	0	-0.0523359	-0.440419	-0.00993896	0.0536103	0.0520211	1	0.0543644	0	21.7532	0.433826	0.005251	0	2.63906	1
993	2012	0	-0.0263239	-0.204246	0.0090739	0.0545634	0.015244	0	0.040117	0	22.0023	0.543641	0.017138	0	2.70805	1
993	2013	0	-0.39907	-0.176262	-0.0054186	0.0438653	-0.00033598	0	0.0332292	0	22.1551	0.592986	0.015917	0	2.77259	1
993	2015	0	-0.537786	-0.249476	0.00967623	0.105424	-0.00914968	0	0.0547579	0	21.9531	0.542179	0.004076	0	2.89037	1
993	2017	0	-0.00989883	0.0224693	-0.00973678	0.0573285	0.0156932	0	0.0454142	0	22.217	0.47875	0.005306	0	2.99573	1
993	2018	0	-2.05986	-1.25002	-0.0081631	0.0746882	-0.00425366	1	0.0356489	0	22.067	0.498201	-0.096006	0	3.04452	1
996	2010	0	-0.233105	-0.0883973	-0.00693821	0.0625532	-0.013331	0	0	0	20.0314	0.168565	0.020102	1	2.83321	0
996	2011	0	-0.424427	0.010428	-0.0124585	0.0482897	-0.0527652	0	0	0	20.0868	0.0882742	0.128579	1	2.89037	0
996	2013	1	-0.164398	-0.00014434	0.00307498	0.0784803	-0.00332991	1	0.0008139	0	20.2614	0.109108	0.029315	1	2.99573	0
996	2016	4	-0.593256	-0.622445	-0.0002122	0.0760991	-0.0202502	0	0.0138373	0	20.3985	0.145721	0.029297	1	3.13549	0
996	2017	8	-0.726204	-0.634397	0.00027104	0.0524311	-0.0510907	0	0	0	20.2124	0.117655	0.04575	1	3.17805	0
996	2018	2	0.313246	0.0994269	-0.00910555	0.0720754	-0.0306845	0	0	0	20.2551	0.128245	0.024768	1	3.21888	0
996	2019	13	0.528002	-0.0995528	0.0081089	0.0840485	-0.0238683	0	0	0	20.3305	0.300332	0.008144	1	3.2581	0
997	2011	55	-0.155901	0.130196	-0.00998308	0.0599003	0.0241795	0	0.0155135	0	21.6193	0.423528	0.040014	0	2.56495	0
997	2013	81	0.357616	0.235323	0.019269	0.0594045	0.00614076	0	0.0108625	0	22.0299	0.539473	0.072702	0	2.70805	0
997	2014	69	0.140452	0.22389	0.0134313	0.0728566	-0.00149821	0	0.0211656	0	22.0348	0.503598	0.081857	0	2.77259	0
997	2015	84	-0.354825	-0.302303	0.0167057	0.1262	0.0111621	0	0.0342513	0	22.2914	0.517954	0.086717	0	2.83321	0
997	2017	80	-0.0025688	0.0276719	-0.00062235	0.0428579	0.0334559	0	0.0982308	0	22.8724	0.422121	0.091432	0	2.94444	0
998	2012	1	0.362028	0.278852	0.00583416	0.0610828	0.0093767	0	0.0033488	0	22.0019	0.543136	0.085899	0	2.63906	0
998	2013	2	-0.312373	-0.541624	0.00734665	0.0316738	0.00903578	0	0.002884	0	22.0669	0.546549	0.081706	0	2.70805	0
998	2015	2	0.345001	0.377084	0.00738804	0.0861863	0.0125905	0	0.0240443	0	22.3374	0.511517	0.102404	0	2.83321	0
998	2017	3	-0.44678	-0.338708	0.0040932	0.0286257	0.0421074	0	0.0160807	0	23.2864	0.504093	0.085322	0	2.94444	1
998	2018	6	0.525545	0.362311	-0.00996421	0.0518063	0.0347234	0	0.0160239	0	23.4549	0.512614	0.063736	0	2.99573	1
998	2019	2	-0.465158	-0.139796	0.0016875	0.0564094	0.031201	1	0.0092693	0	23.4571	0.557134	-0.011737	0	3.04452	1
999	2019	4	0.456821	0.477565	0.00577585	0.0412438	0.0454112	0	0.000674	1	23.7242	0.359223	0.112189	0	3.04452	1
1896	2011	0	-1.49317	-0.868861	0.00200465	0.085393	0.0518409	0	0.0016572	0	22.5259	0.867941	0.003868	0	2.70805	1
1896	2012	0	-1.23996	-0.611834	-0.00073967	0.0580958	0.0102332	0	0.0019094	0	22.3484	0.832327	0.009073	0	2.77259	1
1896	2013	0	-0.0267677	0.173364	0.00849315	0.0537516	-0.0067305	0	0.0019939	0	22.2679	0.744771	0.071004	0	2.83321	1
1896	2014	0	-0.523637	-0.342805	0.0107254	0.0553055	-0.00034894	0	0.0028037	0	23.2199	0.693992	0.050874	0	2.89037	1
1896	2015	0	-0.379016	-0.338284	0.0102652	0.088252	0.0156156	0	0.0025519	0	23.2986	0.663397	0.049427	0	2.94444	1
1896	2016	1	-0.203184	-0.473103	-0.0025398	0.0575438	0.00579368	0	0.0022865	0	23.3927	0.658767	0.035146	0	2.99573	1
1896	2017	0	0.078005	0.142933	-0.0109899	0.0441916	0.0602292	1	0.0015542	1	23.7628	0.648876	0.001335	0	3.04452	1
1896	2018	1	-0.0250666	-0.131516	-0.0101224	0.0462839	0.0292156	1	0.000561	1	23.7825	0.696553	-0.041334	0	3.09104	1
1896	2019	4	-0.325928	-0.197354	0.00455852	0.0567844	0.0340827	0	0.0034967	1	23.718	0.673982	0.003947	0	3.13549	1
1979	2017	5	-0.23547	0.197282	0.00441998	0.0311429	0.112911	0	0.0828764	0	25.7218	0.721056	0.051022	0	3.46574	1
1979	2018	7	0.720752	0.399905	0.00058584	0.0686854	0.101634	0	0.0940568	1	25.7218	0.742776	0.051049	0	3.46574	1
1979	2019	8	-0.240836	-0.410013	0.00382552	0.0315736	0.0863606	0	0.146322	1	25.7218	0.631901	0.036222	0	3.46574	1
2001	2012	0	0.137632	0.156569	0.00030261	0.0359405	0.0519345	1	0.000309	0	22.7819	0.227534	0.113459	0	2.63906	0
2001	2016	0	-0.31065	-0.157567	0.00505066	0.0725719	0.0318986	0	0.0035262	0	23.1578	0.290971	0.11596	0	2.89037	0
2001	2017	0	-1.50253	-1.00494	0.014698	0.0452887	0.060733	0	0.0022076	0	23.6237	0.230256	0.115824	0	2.94444	0
2001	2018	0	-0.0444686	-0.206756	-0.00555878	0.0607671	0.0780634	0	0	0	23.8113	0.260766	0.154467	0	2.99573	0
2001	2019	0	-0.16669	-0.138457	0.0101006	0.0446876	0.0492728	1	0.0500037	0	24.0732	0.407028	0.086309	0	3.04452	0
2002	2016	20	-0.555897	-0.436297	-0.00393432	0.0725934	0.00269058	0	4.74e-05	0	23.2679	0.696378	0.066164	1	2.77259	0
2002	2017	32	-0.0878971	-0.285644	-0.00058969	0.0324111	0.046475	0	4.29e-05	0	23.3862	0.592398	0.074839	1	2.83321	0
2002	2018	26	1.14834	0.985608	-0.0158806	0.0823997	0.0296638	0	5.2e-06	0	23.3724	0.565537	0.042974	1	2.89037	0
2003	2010	0	0.0735683	-0.152987	0.00696147	0.0730359	0.00409835	0	0	0	21.3087	0.332294	0.161231	0	2.3979	0
2003	2011	0	-0.269544	-0.172898	-0.00997123	0.0547605	0.0457911	1	0	0	21.5595	0.261903	0.097714	0	2.48491	0
2003	2012	0	-0.204189	0.110216	-0.00288122	0.0397839	0.0162418	1	0	0	21.5953	0.293275	0.073368	0	2.56495	0
2003	2013	0	-0.342108	-0.416819	0.00285975	0.0335969	0.016472	0	0	0	21.4521	0.150952	0.094791	0	2.63906	0
2003	2014	0	0.548834	0.271342	0.00611115	0.0339554	0.00867835	0	0	0	21.4799	0.151311	0.111511	0	2.70805	0
2003	2015	0	0.667388	0.428849	0.0260737	0.0649299	0.0257031	0	0	0	21.4902	0.133027	0.115981	0	2.77259	0
2003	2016	0	0.264298	0.406101	-0.00251296	0.0440986	0.00581288	0	0	0	21.7071	0.155509	0.129878	0	2.83321	0
2003	2017	1	0.0726562	-0.113541	0.00161931	0.0286257	0.00858803	0	0	0	21.8328	0.178572	0.143264	0	2.89037	0
2003	2018	2	-0.0410211	-0.113096	-0.00281245	0.0411067	0.0193248	1	0	0	21.8779	0.223818	0.105354	0	2.94444	0
2004	2010	1	0.487814	0.0185217	0.00483472	0.0524296	0.00328184	0	0.0119661	0	21.0295	0.237477	0.108086	0	2.30259	0
2004	2011	1	0.588525	0.364367	-0.00773184	0.0409423	0.0653092	0	0.0065465	0	22.1558	0.382744	0.111193	0	2.3979	0
2004	2012	0	-0.239069	-0.119563	0.00863449	0.0560216	0.0304449	1	0.0191328	0	22.502	0.500716	0.073343	1	2.48491	0
2004	2013	0	0.16502	0.207637	-0.00010029	0.0389188	0.025306	1	0.0134867	0	22.7577	0.475353	0.046719	1	2.56495	0
2004	2015	2	-0.263979	-0.284342	0.0188936	0.104153	0.049726	0	0.0073042	0	23.7044	0.471831	0.039474	1	2.70805	0
2004	2016	3	0.0467122	0.42326	-0.00720082	0.0484625	0.0278054	0	0.0263008	0	23.9108	0.558185	0.027843	1	2.77259	0
2004	2017	8	0.702744	0.406993	-0.00547106	0.0286257	0.0722514	0	0.0269017	0	24.0937	0.542914	0.022269	1	2.83321	0
2004	2018	9	0.0496592	-0.253701	-0.00756068	0.0393146	0.0568817	0	0.0259287	0	24.0024	0.519833	0.029375	0	2.89037	0
2006	2010	2	-0.459639	-0.460948	0.0236821	0.0866431	-0.0204009	0	0	0	21.2625	0.762261	0.06338	1	2.3979	0
2006	2011	0	-0.356068	-0.344736	0.00406443	0.080669	0.00751935	0	0	0	21.7149	0.537408	0.178597	0	2.48491	0
2006	2012	1	-0.552333	-0.74716	-0.00990355	0.0682921	-0.00173196	1	0.0066453	0	21.5163	0.540123	-0.082687	0	2.56495	0
2006	2015	2	-0.690611	-0.274082	0.0238255	0.144864	-0.0148129	0	0.0137643	0	21.169	0.438473	0.008681	0	2.77259	0
2006	2016	2	0.477711	0.484903	-0.00623181	0.0504357	-0.0266365	0	0.0307077	0	21.2051	0.419551	0.03614	0	2.83321	0
2006	2018	5	-1.84861	-0.899004	-0.00263965	0.0711266	-0.0259973	1	0.000849	0	21.3771	0.46119	0.00361	0	2.94444	0
2006	2019	14	-0.508535	-0.558562	-0.00193448	0.053084	-0.00597911	1	0.0297253	0	21.2641	0.465939	-0.06729	0	2.99573	0
2007	2015	0	-0.0816382	-0.00149068	0.00829004	0.0742233	0.0549478	0	0	0	22.1149	0.0540344	0.1494	1	2.77259	0
2007	2016	0	-0.51822	-0.353461	0.00635758	0.0438641	0.0339946	0	0	0	22.2602	0.0540344	0.177899	1	2.83321	0
2007	2017	0	1.5665	0.985608	-0.00483145	0.032163	0.023359	0	0	0	22.3756	0.0722776	0.16286	1	2.89037	0
2007	2018	0	0.200347	0.171557	0.00516551	0.046585	0.0471772	0	0	0	22.594	0.11096	0.20654	1	2.94444	0
2007	2019	0	-0.0730212	0.0740462	0.010259	0.0434184	0.0320024	0	0.304279	0	22.7492	0.0922112	0.195915	1	2.99573	0
2008	2010	1	-1.34488	-0.8721	0.0167952	0.0710309	0.0164957	0	0.0637023	0	22.4173	0.497029	0.091475	1	2.30259	0
2008	2011	1	0.148646	-0.037164	-0.0138178	0.0624356	0.0793463	0	0.0774035	0	22.5262	0.472454	0.1086	1	2.3979	0
2008	2012	1	-2.24764	-0.846693	0.00656416	0.0590219	0.0371536	0	0.101995	0	22.6002	0.433642	0.100909	1	2.48491	0
2008	2013	1	-0.242907	-0.380792	0.012349	0.0708086	0.0287896	0	0.0647336	0	22.616	0.414207	0.087155	1	2.56495	0
2008	2015	2	-0.504526	-0.178407	0.0126845	0.0798069	0.0386931	0	0.065485	0	22.7491	0.352195	0.101007	1	2.70805	0
2008	2016	1	-0.107706	-0.207047	-0.00153476	0.0441543	0.0166531	0	0.0690036	0	23.0621	0.464944	0.084043	1	2.77259	0
2008	2017	1	0.269812	0.314386	0.0166171	0.0466501	0.0415091	0	0.0648219	0	23.3697	0.483533	0.139811	1	2.83321	0
2008	2018	5	0.642927	0.181207	-0.00697384	0.0704645	0.0342241	0	0.028006	0	23.6648	0.546257	0.104401	1	2.89037	0
2008	2019	4	1.03011	0.886822	0.00801108	0.071429	0.0343772	1	0.0365839	0	23.6077	0.492654	0.033432	1	2.94444	0
2009	2010	5	0.288825	0.237065	0.00397878	0.0617914	-0.00866389	0	0	0	21.6581	0.715498	0.038827	0	2.3979	0
2009	2011	4	1.17344	0.551005	-0.0111047	0.0470364	0.0370589	0	0	0	21.8257	0.757763	0.014761	0	2.48491	0
2009	2012	9	-0.396639	-0.23506	0.00205018	0.0519453	0.00163408	0	0	0	21.8949	0.767271	0.011349	0	2.56495	0
2009	2013	3	0.162455	0.311991	0.010983	0.0550974	-0.00190156	0	0	0	22.0896	0.616131	0.010166	0	2.63906	0
2009	2015	7	-0.53596	-0.434796	0.0128783	0.12814	-0.00196883	0	0.0009766	0	22.2475	0.564555	0.027292	0	2.77259	0
2009	2016	11	-0.113027	-0.336944	-0.00466138	0.0674419	-0.0127991	0	0.0078848	0	22.2956	0.550989	0.021048	0	2.83321	0
2009	2017	10	-0.631241	-0.643588	0.00391376	0.0412682	0.0168822	0	0.030917	0	22.395	0.58271	0.018449	0	2.89037	0
2009	2018	5	-0.784781	-0.554769	-0.0134028	0.0650309	-2.282e-05	0	0.0222387	0	22.5215	0.585447	0.024812	0	2.94444	0
2010	2010	0	0.661927	0.675769	0.00609637	0.0470214	0.0112009	0	0	0	21.3836	0.225052	0.106809	0	2.30259	0
2010	2011	0	-0.483597	-0.409802	-0.00568135	0.0613908	0.0460074	1	0	0	21.5898	0.304144	0.073779	0	2.3979	0
2010	2012	0	-0.0649636	0.0448238	0.00624396	0.0383002	0.0179193	1	0	0	21.8193	0.370054	0.062827	0	2.48491	0
2010	2013	0	-0.502304	-0.467606	0.00479917	0.0436116	0.0100103	0	0	0	22.0136	0.432607	0.069884	0	2.56495	0
2010	2014	2	-0.0461319	0.135972	-0.00087128	0.0326023	-0.00093953	0	0.0212966	0	22.1995	0.505613	0.069004	0	2.63906	0
2010	2016	24	0.225067	0.0173317	-0.00317424	0.0481308	0.0437284	0	0.0987067	0	23.563	0.311301	0.048333	1	2.77259	0
2010	2017	34	-1.31701	-0.989134	-0.0024569	0.0286257	0.0626992	1	0.273716	0	23.9046	0.480685	0.026205	1	2.83321	0
2010	2018	44	0.186679	0.0238852	-0.0158806	0.0477532	0.054821	0	0.306588	0	24.1221	0.549848	0.033284	1	2.89037	0
2010	2019	55	-0.450948	-0.662042	0.00326544	0.05863	0.0502572	0	0.357882	0	24.1405	0.46239	0.054228	1	2.94444	0
2011	2010	0	-0.458631	-0.354791	0.00977971	0.0653303	0.00952341	0	0.0661251	0	22.3761	0.622585	0.068578	1	2.30259	0
2011	2011	0	-0.0453354	-0.0540364	-0.0043528	0.0632208	0.0824173	1	0.0264392	0	22.7412	0.589502	0.045995	0	2.3979	0
2011	2012	0	0.399532	0.268442	0.00176504	0.0412878	0.0397711	0	0.0321896	0	23.0368	0.655549	0.039872	0	2.48491	0
2011	2013	0	0.667721	0.451811	0.00160896	0.0565237	0.0180308	1	0.0296562	0	22.9742	0.63982	0.017117	0	2.56495	0
2011	2015	1	-0.467287	-0.174907	0.0186213	0.119087	0.0129047	0	0.0540827	0	23.0605	0.639648	0.006533	0	2.70805	0
2011	2016	2	1.14674	0.840191	-0.0111101	0.0552341	0.00436481	0	0.0204367	0	23.1896	0.615795	0.007262	0	2.77259	0
2011	2017	0	-0.702694	0.0363721	-0.00148467	0.0596795	0.0458137	0	0.0114956	0	23.353	0.679482	0.006388	0	2.83321	0
2011	2019	1	-1.24467	-0.516165	0.00527517	0.0758306	0.0132744	0	0.0080475	0	22.8864	0.745979	0.002419	0	2.94444	0
2013	2010	0	-1.44928	-0.933429	0.0236821	0.09805	-0.0150551	0	0.0052165	0	20.3752	0.33976	0.049873	0	2.3979	1
2013	2011	0	-0.110687	-0.182728	-0.0080632	0.0638129	-0.0413723	0	0.0045184	0	20.4928	0.315825	0.053487	0	2.48491	1
2013	2012	0	-0.412043	-0.548908	0.00122322	0.052623	0.0474963	0	0.0033825	0	23.3033	0.668622	0.031069	0	2.56495	1
2013	2013	0	-2.00476	-0.697792	0.00909063	0.0744712	0.0272889	0	0.0030563	0	23.4145	0.664405	0.030266	0	2.63906	1
2013	2016	1	-0.912908	-0.691392	0.00566742	0.0602384	0.0241978	0	0.0135337	0	23.7224	0.56543	0.029391	0	2.83321	1
2013	2017	2	-1.28119	-1.04244	-0.00217822	0.0415492	0.0621479	0	0.0350967	0	23.8245	0.524978	0.027712	0	2.89037	1
2013	2018	1	-0.220755	-0.329918	-0.00010653	0.0601448	0.0489524	0	0.006918	0	24.0069	0.557782	0.03463	0	2.94444	1
2013	2019	1	-0.194269	-0.0233946	0.00210217	0.0402482	0.044202	0	0.026439	0	24.0709	0.553874	0.038306	0	2.99573	1
2014	2010	0	0.389299	0.468979	0.00722386	0.0535297	-0.00349694	0	0	0	20.8221	0.301717	0.117441	0	2.30259	0
2014	2011	0	0.745613	0.54993	-0.00324973	0.0455879	0.00713099	0	0	0	20.9961	0.340746	0.12226	0	2.3979	0
2014	2012	0	0.384133	0.143777	0.0022928	0.0426586	0.00992907	0	0	0	21.3284	0.227799	0.114621	0	2.48491	0
2014	2013	1	0.424365	0.163988	-0.00168475	0.0352449	0.0105339	0	0	0	21.3624	0.205101	0.094295	0	2.56495	0
2014	2014	0	0.855409	0.54415	0.00059743	0.0299352	0.00545438	0	0	0	21.3993	0.206241	0.079506	0	2.63906	0
2014	2015	2	-0.647526	-0.266841	0.0340153	0.129312	0.0153975	0	0	0	21.4548	0.214431	0.090141	0	2.70805	0
2014	2016	5	-0.069157	-0.129853	-0.00279476	0.0389299	-0.0043535	0	0	0	21.5461	0.228892	0.093788	0	2.77259	0
2014	2017	2	-0.0565315	0.120273	-0.00449565	0.0322312	0.00063538	0	0	0	21.5993	0.25191	0.090327	0	2.83321	0
2014	2018	3	-0.930285	-0.732158	-0.00240182	0.0374099	0.00868363	0	0	0	21.6542	0.261647	0.093389	0	2.89037	0
2015	2011	0	0.294387	0.307961	-0.00325655	0.0605577	0.0269429	0	0	0	21.5722	0.660236	0.014975	0	2.48491	0
2015	2012	0	-1.17591	-0.620575	-0.00416328	0.050187	0.00077895	0	0	0	21.7572	0.715299	0.004885	0	2.56495	0
2015	2019	2	-1.7367	-0.449228	0.00348983	0.0583792	0.0369462	0	0.0008429	0	23.9047	0.68091	0.037654	0	2.99573	0
2016	2010	0	-0.390819	-0.362563	-0.00328998	0.0750773	0.00042113	0	0.0226191	0	21.3756	0.432529	0.068282	0	2.3979	0
2016	2011	0	-0.365479	-0.34055	-0.00809216	0.0514144	0.0382295	0	0.0155002	0	21.6209	0.506655	0.053997	0	2.48491	0
2016	2012	0	0.531489	0.251257	0.0115213	0.0690862	0.00632414	0	0.0203603	0	21.6828	0.498488	0.093604	0	2.56495	0
2016	2013	0	0.272887	-0.115834	0.00295533	0.0481019	0.00835612	0	0.0203453	0	21.9937	0.444125	0.214483	0	2.63906	0
2016	2016	42	-1.15202	-0.992144	-0.00421784	0.0725496	-0.0170876	0	0.0178264	0	22.6958	0.749816	0.014335	1	2.83321	0
2016	2017	0	-0.530236	-0.549795	0.0052701	0.0631062	0.0231057	0	0.0185129	0	22.6862	0.651444	0.12728	1	2.89037	0
2016	2018	0	0.0286195	-0.190162	0.00114776	0.086828	-0.00398915	0	0.0186894	0	22.7133	0.632957	0.111003	0	2.94444	0
2016	2019	6	-0.645405	-0.366857	0.0012249	0.0429012	0.0177335	0	0.0194983	0	22.8876	0.636905	0.110003	0	2.99573	0
2017	2010	8	-0.105836	-0.059741	0.00966055	0.0781382	-0.00725586	0	0	0	20.7535	0.340397	0.034485	1	2.56495	1
2017	2011	44	0.131296	0.0415775	-0.0105506	0.0686789	-0.0110311	0	6.84e-05	0	20.8916	0.453622	0.02985	1	2.63906	1
2017	2012	30	-0.297446	-0.0557903	-0.00290018	0.0553722	-0.0126228	0	0.0011788	0	21.0009	0.48227	0.028272	1	2.70805	1
2017	2013	39	0.568479	0.540158	0.0113304	0.0629216	-0.0151185	0	0.0016126	0	21.0735	0.497801	0.027309	1	2.77259	1
2017	2015	40	0.193269	0.509488	0.0171105	0.110242	-0.0178085	0	0.0505651	0	21.1592	0.466703	0.044945	1	2.89037	1
2017	2016	42	-0.356596	-0.476133	-0.0019639	0.0645273	-0.0266966	0	0.0456179	0	21.187	0.421909	0.05561	0	2.94444	1
2017	2017	39	0.0679488	0.0372971	-0.0104856	0.044823	-0.0171443	1	0.0441847	0	21.1625	0.390939	0.023839	0	2.99573	1
2017	2018	30	-2.27029	-1.25002	0.00443296	0.0822347	-0.027041	0	0.0391686	0	21.2232	0.407588	0.02428	0	3.04452	1
2019	2013	0	-0.64518	-0.646365	0.0300436	0.0816201	-0.017583	0	0	0	20.7825	0.521535	0.024131	0	2.63906	0
2019	2015	0	-1.60352	-1.16896	0.0183249	0.123626	0.0227946	0	0	0	22.2377	0.366453	0.091852	1	2.77259	0
2019	2016	0	-0.0523986	-0.0757402	0.00135508	0.0688966	0.00830671	0	0.0039047	0	22.6668	0.441462	0.11854	1	2.83321	0
2019	2017	0	-0.246529	-0.0845585	0.00893094	0.0544633	0.0377928	0	0.0029831	0	22.8943	0.226451	0.160706	1	2.89037	0
2019	2018	0	-0.766734	-0.898409	-0.0120967	0.056208	0.0480614	1	0.0035933	0	23.0031	0.29537	0.07482	1	2.94444	0
2019	2019	0	1.4218	0.55802	0.00995108	0.05939	0.0366597	0	0.0056868	0	23.1271	0.293164	0.08379	1	2.99573	0
2020	2010	0	0.325947	0.381184	0.0121225	0.0698371	-0.0248275	0	0.0538888	0	20.6711	0.662722	0.013888	1	2.30259	0
2020	2011	0	-1.09925	-0.820009	0.00035502	0.0429703	0.00450151	0	0.0515993	0	20.8994	0.357544	0.027193	1	2.3979	0
2020	2012	0	0.620781	0.273369	-0.00181498	0.0601392	-0.00800005	0	0.105448	0	20.9864	0.406155	0.025409	1	2.48491	0
2020	2013	0	-0.252289	0.1359	0.0161523	0.0692882	-0.00851138	0	0.101806	0	21.0044	0.382486	0.049016	0	2.56495	0
2020	2015	0	0.0176987	-0.0563761	0.0217626	0.0620586	0.0243363	0	0.0440262	0	21.8016	0.231094	0.066216	0	2.70805	0
2020	2016	0	-0.488609	-0.128035	-0.00718213	0.0414199	0.00229371	0	0.0850438	0	21.9143	0.262634	0.06522	0	2.77259	0
2020	2017	0	1.1024	0.704841	0.00097563	0.0320582	0.0238095	0	0.0642075	0	22.3133	0.19136	0.065171	0	2.83321	0
2020	2018	0	0.296553	-0.0548811	-0.00392259	0.0538995	0.0279899	0	0.0302836	0	22.3311	0.284143	0.07508	0	2.89037	0
2020	2019	0	1.11866	0.886822	0.00642358	0.0568959	0.0223505	0	0.357882	0	22.4505	0.340328	0.098084	0	2.94444	0
2023	2013	0	0.0947535	0.187263	0.0135521	0.0602019	0.00999415	0	0.0401215	0	21.5815	0.317597	0.058956	0	2.63906	0
2023	2016	1	-1.08925	-0.95515	-0.00414558	0.0550651	0.0137343	0	0.095802	0	22.5025	0.302335	0.006485	0	2.83321	0
2023	2017	3	-0.132144	0.0693937	-0.00433778	0.049271	0.0277464	0	0.0930282	0	22.5552	0.364858	0.003039	0	2.89037	0
2023	2018	8	-0.700501	-0.6187	0.00311955	0.0792787	0.0246568	0	0.049693	0	22.5467	0.364823	0.007079	0	2.94444	0
2025	2015	1	-1.09447	-1.19694	0.0168404	0.105447	0.0216993	0	0.0015467	0	21.8966	0.278335	0.084914	0	2.70805	1
2025	2016	3	-1.43889	-0.509179	0.00124063	0.0625161	0.00337963	0	0.0018756	0	22.0357	0.303638	0.084004	0	2.77259	1
2025	2018	5	-0.202894	-0.107121	0.00029406	0.0473318	0.0180614	0	0	0	22.2754	0.325239	0.088637	0	2.89037	1
2026	2010	0	0.277659	0.0370919	0.00505165	0.0635855	-0.00815101	0	0	0	20.4401	0.253751	0.063014	0	2.56495	0
2026	2011	0	-0.477863	-0.494104	-0.00269149	0.060302	-0.00701396	0	0.0011582	0	20.5	0.233914	0.082544	0	2.63906	0
2026	2012	0	0.135224	0.144002	-0.00283406	0.0364482	-0.0110056	0	0.0484766	0	20.5961	0.239667	0.078005	0	2.70805	0
2026	2013	0	-0.148853	-0.252776	0.00364763	0.0374807	-0.0132907	1	0	0	20.7626	0.320544	0.047778	0	2.77259	0
2026	2015	0	-0.865201	-0.766118	0.0287217	0.119577	0.0171644	0	0.0049503	0	21.4264	0.190978	0.039967	0	2.89037	0
2026	2016	2	0.914377	0.350764	-0.00615738	0.0652497	0.00313995	0	0.0036093	0	21.7423	0.188393	0.042931	0	2.94444	0
2026	2017	3	0.662108	0.248695	-0.00632537	0.0410336	0.00919802	0	0.0033923	0	21.8043	0.202997	0.043281	0	2.99573	0
2026	2018	4	-0.514895	-0.636179	-0.00569716	0.0552623	0.0258405	0	0.0022494	0	21.8464	0.189776	0.05126	0	3.04452	0
2026	2019	10	1.5665	0.835656	-0.00019242	0.0351831	0.0175924	1	0.0182276	0	21.7816	0.190681	-0.040563	0	3.09104	0
2027	2010	0	-0.80307	-0.492902	0.00160667	0.0607988	-0.00751568	0	0.0096033	0	20.7653	0.364374	0.009233	1	2.30259	0
2027	2011	0	0.585815	0.410829	-0.00766798	0.0387754	0.00020846	1	0.0192531	0	20.6396	0.336719	-0.055802	1	2.3979	0
2027	2012	1	-1.86449	-0.6144	0.00063586	0.0500725	-0.0138864	0	0.0121612	0	20.6174	0.314267	0.007459	1	2.48491	0
2027	2013	0	-1.10591	-0.512895	0.00859385	0.0878389	-0.0193602	1	0.193931	0	20.3431	0.285124	-0.157674	1	2.56495	0
2027	2019	20	-0.145095	-0.329903	0.00514708	0.052456	0.0431775	1	0.170784	0	23.6511	0.250479	0.09839	1	2.94444	0
2028	2010	13	1.16437	0.857979	0.00085378	0.0480276	0.0241797	1	0.0503895	0	22.1357	0.246733	0.147564	0	2.3979	0
2028	2011	13	1.34053	0.327159	-0.012319	0.0526044	0.0677421	1	0.0316434	0	22.0561	0.25553	0.042872	0	2.48491	0
2028	2012	13	0.0462227	-0.0621842	0.00341404	0.0438263	0.0319828	0	0.0240566	0	22.1918	0.301714	0.071	0	2.56495	0
2028	2013	8	0.0592228	0.140275	0.00231171	0.0438494	0.0268523	0	0.0413513	0	22.3313	0.311416	0.086956	1	2.63906	0
2028	2015	3	0.0787052	0.26302	0.00875606	0.0893424	0.0315189	0	0.0246811	0	22.5466	0.335835	0.073719	1	2.77259	0
2028	2016	3	-0.584336	-0.25448	0.00188254	0.0579016	0.0136741	0	0.0020911	0	22.5889	0.326221	0.063519	1	2.83321	0
2028	2017	2	-0.0674694	-0.0418505	0.00444012	0.0379498	0.029769	1	0.0147817	0	22.6387	0.335728	0.041856	1	2.89037	0
2028	2018	2	1.5665	0.609403	-0.00721865	0.060819	0.0306343	0	0.0008491	0	22.7487	0.378972	0.040919	1	2.94444	0
2028	2019	2	-0.888456	-0.540348	0.00772523	0.0478009	0.0279887	0	0.1508	0	22.9031	0.412307	0.070117	1	2.99573	0
2029	2010	3	0.555698	0.43505	0.00871535	0.0584311	0.0104784	0	0.341079	0	21.6136	0.3166	0.127921	0	2.30259	0
2029	2011	2	-0.364254	-0.0196681	0.00218449	0.0396078	0.0291772	0	0.168719	0	21.8842	0.36062	0.145895	0	2.3979	0
2029	2012	6	0.0108644	0.0973311	-0.00289014	0.0519051	0.0425617	0	0.152996	0	22.4351	0.216693	0.1296	0	2.48491	0
2029	2013	20	0.450935	0.31565	-0.00717417	0.0620458	0.0329925	1	0.123195	0	22.6472	0.32247	0.060949	0	2.56495	0
2029	2014	14	-0.46186	-0.378949	0.00407083	0.0499882	0.0126694	1	0.131176	0	22.6571	0.293625	0.042778	0	2.63906	0
2029	2015	14	-0.04318	-0.00508912	0.0156821	0.120369	0.0386986	0	0.110285	0	22.7244	0.314665	0.039135	0	2.70805	0
2029	2016	21	-1.00024	-0.79809	-0.00429431	0.052692	0.0171668	0	0.161022	0	22.7926	0.336339	0.036247	0	2.77259	0
2029	2017	17	0.279506	0.201003	-0.00373459	0.0286257	0.0389478	0	0.136942	0	22.873	0.355939	0.041599	0	2.83321	0
2029	2018	20	-0.46588	-0.458763	-0.00427992	0.0475397	0.0434131	0	0.0805518	0	22.8741	0.324573	0.04245	0	2.89037	0
2030	2010	0	-0.578558	-0.279805	0.00228157	0.0543843	-0.0125729	0	0	0	20.3284	0.284102	0.092631	0	2.30259	0
2030	2011	0	-0.0698144	0.0432743	-0.00480876	0.0587464	-0.0340736	0	0.0034651	0	20.4816	0.294373	0.092187	0	2.3979	0
[truncated: 8,979 more rows]
